# Supplementary material for: System network analysis of Rosmarinus officinalis transcriptome and metabolome—Key genes in biosynthesis of secondary metabolites
Source: PLoS One. 2023 Mar 2;18(3):e0282316. doi: 10.1371/journal.pone.0282316 (PMC9980811; doi:10.1371/journal.pone.0282316)
Supplement: S2 Table — (XLSX) [file pone.0282316.s002.xlsx]

## Sheet: Sheet1
S2 Table. List of transporter families and sub families in the selected modules.
Module	Query	Lowest E-value	Accession (E-value)
Brown4	roa_locus_4128_iso_7_len_3453_ver_2	0.321869	1.A.1.10.1
	roa_locus_41010_iso_1_len_1027_ver_2	0.42131	1.A.1.10.13
	roa_locus_87055_iso_1_len_284_ver_2	0.0502413	1.A.1.10.4
	roa_locus_31176_iso_2_len_1160_ver_2	0.0607843	1.A.1.10.6
	roa_locus_15289_iso_3_len_1136_ver_2	3.64864	1.A.1.10.8
	roa_locus_23125_iso_2_len_359_ver_2	0.0363113	1.A.1.11.1
	roa_locus_46040_iso_1_len_1057_ver_2	2.14363	1.A.1.11.15-2
	roa_locus_23956_iso_1_len_3093_ver_2	8.05562	1.A.1.11.26
	roa_locus_18628_iso_4_len_943_ver_2	9.63528	1.A.1.11.33
	roa_locus_38446_iso_1_len_395_ver_2	3.59468	1.A.1.11.33
	roa_locus_51458_iso_1_len_280_ver_2	0.09307	1.A.1.11.4
	roa_locus_46869_iso_1_len_380_ver_2	0.426101	1.A.1.11.6
	roa_locus_46126_iso_1_len_311_ver_2	4.08163	1.A.1.19.3-1
	roa_locus_711_iso_3_len_2182_ver_2	0.59697	1.A.1.19.3-2
	roa_locus_31372_iso_1_len_343_ver_2	1.24488	1.A.1.2.19
	roa_locus_1148_iso_8_len_2021_ver_2	6.87354	1.A.1.2.2
	roa_locus_15592_iso_3_len_400_ver_2	1.75958	1.A.1.2.6
	roa_locus_15478_iso_6_len_1238_ver_2	5.18968	1.A.1.20.8
	roa_locus_45581_iso_4_len_666_ver_2	1.5736	1.A.1.4.7
	roa_locus_36956_iso_1_len_404_ver_2	0.429412	1.A.1.5.23
	roa_locus_71295_iso_1_len_2215_ver_2	0	1.A.1.5.26
	roa_locus_11845_iso_2_len_296_ver_2	7.84685	1.A.1.5.3
	roa_locus_21566_iso_3_len_1074_ver_2	4.88731	1.A.10.1.12
	roa_locus_11977_iso_3_len_583_ver_2	1.27748	1.A.10.1.27
	roa_locus_72856_iso_1_len_481_ver_2	3.11576	1.A.10.1.7
	roa_locus_44933_iso_1_len_1219_ver_2	3.16635	1.A.10.1.8
	roa_locus_42675_iso_1_len_833_ver_2	1.83113	1.A.11.4.10
	roa_locus_663_iso_7_len_2504_ver_2	3.9976	1.A.110.1.8
	roa_locus_7055_iso_2_len_1954_ver_2	3.07299e-41	1.A.112.1.1
	roa_locus_54227_iso_1_len_410_ver_2	1.77605	1.A.112.1.1
	roa_locus_57992_iso_1_len_900_ver_2	0.894844	1.A.112.2.1
	roa_locus_40538_iso_1_len_850_ver_2	0.496816	1.A.112.2.4
	roa_locus_4205_iso_11_len_1828_ver_2	1.63789	1.A.114.1.2
	roa_locus_406_iso_7_len_1187_ver_2	0.851696	1.A.114.1.4
	roa_locus_6248_iso_1_len_1284_ver_2	1.29047e-28	1.A.12.2.1
	roa_locus_49108_iso_1_len_424_ver_2	0.39183	1.A.120.1.1
	roa_locus_87062_iso_1_len_295_ver_2	1.50613	1.A.120.1.2
	roa_locus_43184_iso_7_len_2780_ver_2	7.05467e-47	1.A.13.2.1
	roa_locus_32121_iso_2_len_564_ver_2	1.98642	1.A.16.5.1
	roa_locus_40692_iso_2_len_300_ver_2	0.655943	1.A.17.3.1
	roa_locus_4184_iso_4_len_1204_ver_2	6.4088	1.A.17.4.13
	roa_locus_57240_iso_1_len_309_ver_2	5.68266	1.A.17.4.16
	roa_locus_25891_iso_3_len_599_ver_2	1.30964	1.A.17.5.4
	roa_locus_12257_iso_3_len_1819_ver_2	1.72232	1.A.17.6.2
	roa_locus_4081_iso_6_len_1688_ver_2	2.18101	1.A.2.2.3
	roa_locus_42784_iso_1_len_443_ver_2	1.2182	1.A.22.1.12
	roa_locus_17979_iso_1_len_974_ver_2	1.23087	1.A.23.4.1
	roa_locus_44570_iso_5_len_2521_ver_2	0.326266	1.A.23.4.7
	roa_locus_26866_iso_1_len_301_ver_2	1.3973	1.A.23.4.9
	roa_locus_28018_iso_1_len_1926_ver_2	1.72158	1.A.24.2.2
	roa_locus_40323_iso_1_len_374_ver_2	5.46285	1.A.25.1.1
	roa_locus_15153_iso_1_len_4570_ver_2	1.5672e-06	1.A.25.3.1
	roa_locus_15730_iso_1_len_716_ver_2	8.96367	1.A.25.3.1-4
	roa_locus_32449_iso_1_len_303_ver_2	5.03327	1.A.25.3.1-4
	roa_locus_1940_iso_1_len_3744_ver_2	7.8349e-38	1.A.25.3.4
	roa_locus_7821_iso_1_len_1765_ver_2	2.52683e-20	1.A.25.3.4
	roa_locus_10765_iso_2_len_2913_ver_2	2.00431e-47	1.A.25.3.4
	roa_locus_12660_iso_2_len_3622_ver_2	2.83036e-45	1.A.25.3.4
	roa_locus_14060_iso_6_len_3551_ver_2	5.61667e-36	1.A.25.3.4
	roa_locus_13419_iso_4_len_909_ver_2	5.15186	1.A.26.2.2
	roa_locus_7872_iso_6_len_1122_ver_2	0.058425	1.A.3.1.1
	roa_locus_33243_iso_3_len_1221_ver_2	2.06369	1.A.3.1.1
	roa_locus_16957_iso_6_len_2604_ver_2	1.10676	1.A.3.1.5
	roa_locus_58652_iso_1_len_376_ver_2	4.08628	1.A.3.2.14
	roa_locus_39908_iso_1_len_469_ver_2	3.83776	1.A.31.1.4
	roa_locus_1800_iso_5_len_1591_ver_2	9.68411e-26	1.A.31.1.8
	roa_locus_5454_iso_3_len_1230_ver_2	6.73253e-83	1.A.31.1.8
	roa_locus_55616_iso_1_len_401_ver_2	2.98059e-70	1.A.33.1.1
	roa_locus_45889_iso_1_len_284_ver_2	0.537194	1.A.35.2.1
	roa_locus_49490_iso_1_len_400_ver_2	5.45544	1.A.35.3.1
	roa_locus_851_iso_8_len_631_ver_2	6.15029	1.A.37.3.1
	roa_locus_20665_iso_2_len_715_ver_2	3.91824	1.A.37.3.1
	roa_locus_46250_iso_1_len_282_ver_2	0.385743	1.A.37.8.2
	roa_locus_52548_iso_1_len_329_ver_2	0.690164	1.A.4.1.8
	roa_locus_63013_iso_1_len_330_ver_2	0.532435	1.A.4.2.3
	roa_locus_25473_iso_1_len_931_ver_2	0.399451	1.A.4.6.2
	roa_locus_42967_iso_1_len_356_ver_2	1.23545	1.A.4.7.2
	roa_locus_34596_iso_3_len_942_ver_2	5.10952e-32	1.A.41.2.8
	roa_locus_42782_iso_1_len_288_ver_2	2.95208	1.A.43.1.11
	roa_locus_1455_iso_4_len_3652_ver_2	1.06603e-102	1.A.43.2.7
	roa_locus_85828_iso_1_len_393_ver_2	0.233222	1.A.5.1.1
	roa_locus_4296_iso_2_len_587_ver_2	8.55582	1.A.5.1.3-1
	roa_locus_30225_iso_3_len_967_ver_2	1.45989	1.A.5.1.6
	roa_locus_29471_iso_2_len_798_ver_2	3.27627	1.A.53.1.4
	roa_locus_25405_iso_1_len_379_ver_2	0.427281	1.A.53.1.5
	roa_locus_14422_iso_3_len_1563_ver_2	9.27479e-12	1.A.54.1.1
	roa_locus_7505_iso_7_len_2462_ver_2	7.46662e-53	1.A.54.3.4
	roa_locus_11762_iso_1_len_314_ver_2	0.277637	1.A.57.1.3
	roa_locus_17257_iso_1_len_518_ver_2	4.36679	1.A.6.1.1-1
	roa_locus_2940_iso_5_len_1785_ver_2	7.92067e-53	1.A.67.1.4
	roa_locus_29650_iso_3_len_969_ver_2	0.223472	1.A.7.1.9
	roa_locus_10126_iso_2_len_528_ver_2	1.19112	1.A.7.2.2
	roa_locus_21060_iso_1_len_1861_ver_2	0.369475	1.A.7.2.8
	roa_locus_26133_iso_1_len_375_ver_2	1.43106	1.A.75.1.10
	roa_locus_42683_iso_1_len_438_ver_2	2.61648	1.A.75.1.2
	roa_locus_29422_iso_3_len_439_ver_2	0.463488	1.A.75.1.3
	roa_locus_41092_iso_1_len_308_ver_2	3.42584	1.A.75.1.3
	roa_locus_17130_iso_3_len_2054_ver_2	8.47507	1.A.75.1.7
	roa_locus_6170_iso_1_len_485_ver_2	7.45178	1.A.76.2.2
	roa_locus_32877_iso_1_len_319_ver_2	0.719241	1.A.78.1.2
	roa_locus_42913_iso_1_len_288_ver_2	2.29864	1.A.79.1.2
	roa_locus_2985_iso_5_len_1280_ver_2	0	1.A.8.11.2
	roa_locus_86523_iso_1_len_300_ver_2	0.057303	1.A.8.8.26
	roa_locus_47748_iso_1_len_315_ver_2	4.12157	1.A.85.1.8
	roa_locus_560_iso_11_len_8537_ver_2	2.09496e-68	1.A.87.2.1
	roa_locus_25200_iso_2_len_1075_ver_2	7.93425e-08	1.A.87.2.1
	roa_locus_35958_iso_1_len_295_ver_2	4.22778e-06	1.A.87.2.1
	roa_locus_59961_iso_1_len_386_ver_2	7.38938e-05	1.A.87.2.1
	roa_locus_68157_iso_1_len_306_ver_2	1.45427e-06	1.A.87.2.1
	roa_locus_4540_iso_8_len_3988_ver_2	0.000189116	1.A.87.2.10
	roa_locus_32965_iso_1_len_477_ver_2	6.00473	1.A.87.2.11
	roa_locus_6075_iso_1_len_2376_ver_2	1.93363e-39	1.A.87.2.2
	roa_locus_5765_iso_4_len_3435_ver_2	0	1.A.87.2.4
	roa_locus_6326_iso_10_len_1545_ver_2	1.37151e-44	1.A.87.2.6
	roa_locus_2603_iso_2_len_2725_ver_2	6.48594e-13	1.A.87.2.9
	roa_locus_12820_iso_1_len_1732_ver_2	5.40829e-21	1.A.87.2.9
	roa_locus_68_iso_1_len_2317_ver_2	2.79856e-47	1.A.87.4.1
	roa_locus_14960_iso_1_len_2392_ver_2	1.18761e-12	1.A.87.4.2
	roa_locus_37638_iso_1_len_289_ver_2	2.11032	1.A.9.1.12-2
	roa_locus_5225_iso_5_len_1799_ver_2	0.23274	1.A.9.1.21-2
	roa_locus_49740_iso_1_len_372_ver_2	4.79829	1.A.9.1.9-1
	roa_locus_34440_iso_2_len_2608_ver_2	0.0146659	1.A.9.2.2-1
	roa_locus_33471_iso_1_len_590_ver_2	1.44321	1.A.9.5.11
	roa_locus_36939_iso_1_len_290_ver_2	1.25875	1.B.1.5.6
	roa_locus_38140_iso_1_len_432_ver_2	2.36665	1.B.11.3.2
	roa_locus_19520_iso_2_len_798_ver_2	0.0492218	1.B.12.2.5
	roa_locus_42904_iso_1_len_416_ver_2	7.98952	1.B.12.3.1
	roa_locus_14273_iso_3_len_2703_ver_2	2.68987	1.B.12.3.3
	roa_locus_29940_iso_1_len_2621_ver_2	4.79457e-06	1.B.12.5.3
	roa_locus_14375_iso_2_len_929_ver_2	0.147996	1.B.14.1.15
	roa_locus_30070_iso_3_len_527_ver_2	3.60169	1.B.14.1.23
	roa_locus_40738_iso_1_len_420_ver_2	1.65896	1.B.14.10.4
	roa_locus_38842_iso_1_len_1829_ver_2	8.30719	1.B.14.18.1
	roa_locus_31030_iso_1_len_461_ver_2	9.09339	1.B.14.6.1
	roa_locus_74813_iso_1_len_318_ver_2	0.0263023	1.B.29.1.1
	roa_locus_33867_iso_1_len_516_ver_2	2.84702	1.B.3.2.3
	roa_locus_42734_iso_1_len_1299_ver_2	2.72874	1.B.3.2.4
	roa_locus_77533_iso_1_len_310_ver_2	3.03601	1.B.33.1.1
	roa_locus_30201_iso_1_len_359_ver_2	5.48973	1.B.33.1.4-1
	roa_locus_12754_iso_8_len_961_ver_2	3.00938	1.B.33.2.5
	roa_locus_46499_iso_1_len_582_ver_2	0.923536	1.B.33.2.7
	roa_locus_58708_iso_1_len_377_ver_2	2.02086	1.B.42.1.6
	roa_locus_41398_iso_3_len_430_ver_2	2.85295	1.B.45.3.1
	roa_locus_59142_iso_1_len_288_ver_2	1.20078	1.B.5.2.2
	roa_locus_29994_iso_7_len_738_ver_2	4.65492	1.B.54.1.4
	roa_locus_32866_iso_1_len_544_ver_2	1.07187	1.B.58.1.6
	roa_locus_35291_iso_2_len_654_ver_2	3.08654	1.B.58.1.6
	roa_locus_19424_iso_4_len_767_ver_2	0.277304	1.B.62.1.5
	roa_locus_25610_iso_1_len_293_ver_2	6.26927	1.B.67.1.1
	roa_locus_22456_iso_4_len_1137_ver_2	1.61742	1.B.69.2.3
	roa_locus_49073_iso_1_len_338_ver_2	1.15595	1.B.8.5.2
	roa_locus_14802_iso_1_len_1171_ver_2	0.766348	1.B.80.2.4
	roa_locus_12858_iso_1_len_1395_ver_2	0.1367	1.B.82.1.3
	roa_locus_40771_iso_2_len_3704_ver_2	0.000518035	1.B.82.1.3
	roa_locus_42094_iso_1_len_2454_ver_2	7.30192e-05	1.B.82.1.3
	roa_locus_28525_iso_1_len_260_ver_2	5.12092	1.B.93.1.12
	roa_locus_49979_iso_1_len_298_ver_2	1.26769	1.C.104.2.2
	roa_locus_10154_iso_9_len_2146_ver_2	0.173381	1.C.105.2.13
	roa_locus_47332_iso_1_len_366_ver_2	0.202982	1.C.105.2.4
	roa_locus_9115_iso_2_len_3695_ver_2	0.356898	1.C.107.1.5
	roa_locus_5031_iso_6_len_1943_ver_2	4.72761e-41	1.C.113.1.11
	roa_locus_33840_iso_2_len_818_ver_2	1.51738	1.C.117.1.1
	roa_locus_45164_iso_1_len_613_ver_2	0.508926	1.C.119.1.3
	roa_locus_49418_iso_1_len_406_ver_2	0.223308	1.C.125.1.2
	roa_locus_47583_iso_1_len_515_ver_2	0.870562	1.C.23.1.4
	roa_locus_47137_iso_1_len_381_ver_2	6.96274	1.C.3.2.5
	roa_locus_8014_iso_3_len_1234_ver_2	0.919375	1.C.37.1.2
	roa_locus_39074_iso_1_len_332_ver_2	7.5565	1.C.38.1.11
	roa_locus_50283_iso_1_len_373_ver_2	2.08919	1.C.39.1.1
	roa_locus_38035_iso_1_len_430_ver_2	4.98494	1.C.39.10.1
	roa_locus_21893_iso_1_len_788_ver_2	8.3571	1.C.39.5.4
	roa_locus_31486_iso_2_len_883_ver_2	2.39702	1.C.4.8.2
	roa_locus_4507_iso_7_len_2634_ver_2	0.559182	1.C.41.1.2
	roa_locus_10744_iso_1_len_608_ver_2	2.90211	1.C.41.2.5
	roa_locus_54872_iso_1_len_396_ver_2	2.09197	1.C.57.1.2
	roa_locus_51110_iso_1_len_422_ver_2	7.31758	1.C.57.2.2
	roa_locus_4220_iso_5_len_1488_ver_2	2.37364	1.C.57.3.4
	roa_locus_6286_iso_1_len_1158_ver_2	6.53808	1.C.58.1.1
	roa_locus_40608_iso_1_len_2070_ver_2	0.901938	1.C.6.1.6
	roa_locus_19796_iso_3_len_1591_ver_2	1.9877	1.C.69.1.1
	roa_locus_78225_iso_1_len_255_ver_2	3.48955	1.C.90.3.4
	roa_locus_42559_iso_1_len_375_ver_2	2.48795	1.C.96.1.1
	roa_locus_40739_iso_1_len_302_ver_2	0.0301219	1.E.1.1.7
	roa_locus_56876_iso_1_len_416_ver_2	1.55561	1.E.11.2.2
	roa_locus_1362_iso_6_len_1373_ver_2	0.991696	1.E.14.1.5
	roa_locus_33286_iso_1_len_348_ver_2	0.864602	1.E.19.1.4
	roa_locus_30817_iso_1_len_279_ver_2	6.23611	1.E.24.1.5
	roa_locus_62575_iso_1_len_293_ver_2	1.44356	1.E.43.1.7
	roa_locus_44877_iso_1_len_278_ver_2	4.3192	1.E.54.2.5
	roa_locus_1424_iso_3_len_1030_ver_2	2.78772e-09	1.F.1.1.3-1
	roa_locus_27503_iso_1_len_422_ver_2	3.69753	1.F.1.1.3-10
	roa_locus_30436_iso_1_len_2049_ver_2	1.70007e-70	1.F.2.1.3-6
	roa_locus_81427_iso_1_len_337_ver_2	1.4577	1.F.2.1.3-7
	roa_locus_19985_iso_2_len_843_ver_2	0.412163	1.G.18.1.1
	roa_locus_25147_iso_1_len_294_ver_2	4.32192	1.G.18.1.6
	roa_locus_50640_iso_1_len_537_ver_2	2.99783	1.G.2.1.6
	roa_locus_644_iso_4_len_1690_ver_2	5.00228	1.G.22.1.1
	roa_locus_57643_iso_1_len_298_ver_2	6.53095	1.G.5.1.4
	roa_locus_19707_iso_1_len_1884_ver_2	2.07964	1.G.7.1.1
	roa_locus_49730_iso_1_len_418_ver_2	3.08737	1.H.1.4.4
	roa_locus_6827_iso_1_len_301_ver_2	8.55023	1.H.3.1.16
	roa_locus_86105_iso_1_len_303_ver_2	0.66601	1.H.3.2.5
	roa_locus_19676_iso_4_len_2030_ver_2	0.120378	1.I.1.1.1-1
	roa_locus_48892_iso_1_len_656_ver_2	4.89712	1.I.1.1.1-13
	roa_locus_43955_iso_2_len_486_ver_2	0.512747	1.I.1.1.1-18
	roa_locus_30652_iso_4_len_1330_ver_2	0.0162462	1.I.1.1.1-4
	roa_locus_57153_iso_1_len_315_ver_2	0.516798	1.I.1.1.2-19
	roa_locus_681_iso_11_len_5897_ver_2	2.76768	1.I.1.1.2-28
	roa_locus_10682_iso_2_len_2314_ver_2	0.879398	1.I.1.1.3-17
	roa_locus_1027_iso_7_len_1865_ver_2	1.16342e-39	1.I.1.1.3-19
	roa_locus_1786_iso_8_len_2550_ver_2	8.91762e-43	1.I.1.1.3-19
	roa_locus_2659_iso_4_len_2587_ver_2	8.50643e-45	1.I.1.1.3-19
	roa_locus_2662_iso_3_len_2414_ver_2	1.12185e-43	1.I.1.1.3-21
	roa_locus_8379_iso_2_len_1931_ver_2	1.14908e-08	1.I.1.1.3-21
	roa_locus_40923_iso_1_len_730_ver_2	0.615033	1.I.1.1.3-27
	roa_locus_86727_iso_1_len_466_ver_2	0.244493	1.I.1.1.3-33
	roa_locus_2136_iso_3_len_1796_ver_2	5.86902	1.I.1.1.3-5
	roa_locus_37212_iso_1_len_333_ver_2	1.38041	1.I.1.1.3-54
	roa_locus_23785_iso_1_len_779_ver_2	1.49344	1.I.1.1.3-55
	roa_locus_17312_iso_7_len_3910_ver_2	3.54928	1.I.1.1.3-60
	roa_locus_1807_iso_6_len_930_ver_2	5.73508	1.I.1.1.3-72
	roa_locus_54260_iso_1_len_305_ver_2	3.88557	1.I.1.1.5
	roa_locus_9780_iso_4_len_1177_ver_2	6.26866e-80	1.I.2.1.1-18
	roa_locus_7214_iso_2_len_2129_ver_2	2.75653	1.K.4.1.2-1
	roa_locus_31620_iso_5_len_1014_ver_2	0.65382	1.M.1.1.2
	roa_locus_25528_iso_1_len_706_ver_2	1.39334	1.N.5.1.1
	roa_locus_63434_iso_1_len_317_ver_2	0.547637	1.N.6.1.2-1
	roa_locus_16512_iso_3_len_2140_ver_2	8.58499e-19	1.P.1.1.1
	roa_locus_25360_iso_1_len_297_ver_2	0.0311616	1.W.10.3.2
	roa_locus_13122_iso_3_len_1743_ver_2	6.14437	1.W.2.1.10
	roa_locus_20094_iso_1_len_621_ver_2	5.37366	1.W.2.1.21
	roa_locus_10285_iso_3_len_993_ver_2	0.0499046	1.W.2.1.4
	roa_locus_4845_iso_3_len_2108_ver_2	3.73702	1.W.3.1.9
	roa_locus_626_iso_3_len_1180_ver_2	0.426944	1.W.7.2.3
	roa_locus_3272_iso_4_len_1701_ver_2	9.89592	1.W.7.7.3
	roa_locus_51188_iso_1_len_349_ver_2	0.972351	1.W.8.1.8
	roa_locus_16669_iso_2_len_465_ver_2	0.532229	2.A.1.1.131
	roa_locus_7751_iso_7_len_2132_ver_2	0	2.A.1.1.135
	roa_locus_30351_iso_1_len_279_ver_2	0.574238	2.A.1.1.41
	roa_locus_8749_iso_2_len_2055_ver_2	0	2.A.1.1.50
	roa_locus_46535_iso_1_len_315_ver_2	0.198588	2.A.1.1.60
	roa_locus_50889_iso_1_len_336_ver_2	7.7506	2.A.1.1.65
	roa_locus_78227_iso_1_len_259_ver_2	4.58857e-11	2.A.1.1.66
	roa_locus_11613_iso_4_len_1550_ver_2	0	2.A.1.1.79
	roa_locus_39725_iso_1_len_396_ver_2	7.49175e-37	2.A.1.1.79
	roa_locus_3732_iso_6_len_1490_ver_2	7.62429	2.A.1.11.6
	roa_locus_24196_iso_1_len_1070_ver_2	0.807998	2.A.1.13.7
	roa_locus_19679_iso_1_len_362_ver_2	2.23172	2.A.1.14.4
	roa_locus_18387_iso_1_len_288_ver_2	1.70138	2.A.1.15.16
	roa_locus_7781_iso_5_len_1372_ver_2	0.416837	2.A.1.17.1
	roa_locus_48412_iso_1_len_412_ver_2	1.14688	2.A.1.19.20
	roa_locus_261_iso_11_len_5523_ver_2	0.736542	2.A.1.19.42
	roa_locus_27444_iso_1_len_1246_ver_2	1.5061	2.A.1.2.94
	roa_locus_40356_iso_5_len_1346_ver_2	5.9337	2.A.1.21.4
	roa_locus_16453_iso_1_len_299_ver_2	0.528484	2.A.1.3.70
	roa_locus_24376_iso_1_len_465_ver_2	1.93475	2.A.1.3.81
	roa_locus_25319_iso_2_len_441_ver_2	4.271	2.A.1.32.3
	roa_locus_45238_iso_1_len_542_ver_2	1.19194	2.A.1.42.2
	roa_locus_3544_iso_4_len_1474_ver_2	7.21826	2.A.1.51.2
	roa_locus_65494_iso_1_len_620_ver_2	1.93134	2.A.1.65.5
	roa_locus_7933_iso_3_len_1861_ver_2	9.04589e-48	2.A.1.66.5
	roa_locus_20712_iso_2_len_792_ver_2	0.161975	2.A.1.7.16
	roa_locus_18290_iso_1_len_378_ver_2	1.56491	2.A.1.7.26
	roa_locus_61852_iso_1_len_357_ver_2	6.11385	2.A.1.7.7
	roa_locus_24490_iso_1_len_2201_ver_2	1.62753e-24	2.A.1.75.4
	roa_locus_20402_iso_4_len_2016_ver_2	0	2.A.1.75.5
	roa_locus_28916_iso_1_len_427_ver_2	3.49296	2.A.1.86.8
	roa_locus_11192_iso_4_len_1392_ver_2	0.0788791	2.A.102.4.11
	roa_locus_26829_iso_1_len_373_ver_2	0.447842	2.A.108.2.10-1
	roa_locus_53038_iso_1_len_359_ver_2	3.19844	2.A.108.3.3
	roa_locus_3764_iso_1_len_4783_ver_2	7.49693e-06	2.A.109.2.3
	roa_locus_44809_iso_1_len_423_ver_2	6.11138	2.A.113.1.1
	roa_locus_34419_iso_1_len_529_ver_2	2.08225	2.A.114.1.4
	roa_locus_40852_iso_1_len_548_ver_2	8.28499	2.A.114.1.7
	roa_locus_25684_iso_1_len_328_ver_2	2.2015	2.A.119.1.3
	roa_locus_52773_iso_1_len_305_ver_2	7.39616	2.A.12.2.2
	roa_locus_1151_iso_2_len_1425_ver_2	0.084854	2.A.120.1.11
	roa_locus_12760_iso_1_len_748_ver_2	3.53855	2.A.123.1.27
	roa_locus_48418_iso_1_len_537_ver_2	0.887931	2.A.130.1.2-5
	roa_locus_48725_iso_1_len_1092_ver_2	7.92375	2.A.133.1.10
	roa_locus_5987_iso_2_len_1162_ver_2	1.47937	2.A.133.2.4
	roa_locus_13081_iso_1_len_505_ver_2	2.13456	2.A.16.4.2
	roa_locus_1668_iso_8_len_2249_ver_2	0	2.A.17.3.2
	roa_locus_28265_iso_4_len_2095_ver_2	0	2.A.17.3.22
	roa_locus_3805_iso_6_len_2221_ver_2	2.13609e-99	2.A.18.2.8
	roa_locus_8184_iso_4_len_1995_ver_2	0	2.A.18.3.1
	roa_locus_2340_iso_3_len_1798_ver_2	2.99758e-38	2.A.18.5.2
	roa_locus_3237_iso_2_len_1384_ver_2	7.94173	2.A.19.3.2
	roa_locus_10619_iso_2_len_636_ver_2	5.645	2.A.19.3.3
	roa_locus_8997_iso_1_len_1535_ver_2	2.20009	2.A.19.4.16
	roa_locus_68325_iso_1_len_463_ver_2	1.81977	2.A.2.7.2
	roa_locus_22051_iso_1_len_310_ver_2	3.64707	2.A.20.2.13
	roa_locus_16783_iso_2_len_591_ver_2	9.36235	2.A.21.3.13
	roa_locus_11850_iso_1_len_4625_ver_2	0.208742	2.A.21.3.24
	roa_locus_12982_iso_3_len_680_ver_2	8.55141	2.A.21.3.3
	roa_locus_49033_iso_1_len_322_ver_2	1.66045	2.A.21.3.7
	roa_locus_46211_iso_1_len_950_ver_2	2.06524	2.A.22.1.1
	roa_locus_87231_iso_3_len_539_ver_2	0.81783	2.A.22.2.10
	roa_locus_23619_iso_3_len_982_ver_2	3.09055e-08	2.A.28.3.6
	roa_locus_52786_iso_1_len_769_ver_2	0.00600754	2.A.28.3.6
	roa_locus_41642_iso_1_len_306_ver_2	1.78107	2.A.29.14.11
	roa_locus_494_iso_6_len_1625_ver_2	1.05191e-45	2.A.29.16.1
	roa_locus_11271_iso_9_len_3404_ver_2	1.53014e-21	2.A.29.3.8
	roa_locus_63832_iso_1_len_309_ver_2	0.25845	2.A.29.7.4
	roa_locus_59629_iso_1_len_386_ver_2	1.79971	2.A.29.7.5
	roa_locus_3278_iso_2_len_2097_ver_2	9.18563e-147	2.A.3.12.3
	roa_locus_31002_iso_1_len_391_ver_2	2.19828	2.A.3.3.12
	roa_locus_231_iso_4_len_1818_ver_2	5.12876e-71	2.A.3.3.14
	roa_locus_3597_iso_3_len_2137_ver_2	3.56435e-57	2.A.3.3.14
	roa_locus_3468_iso_3_len_2523_ver_2	1.0015	2.A.3.3.20
	roa_locus_67399_iso_1_len_341_ver_2	1.10405	2.A.3.3.22
	roa_locus_41815_iso_1_len_496_ver_2	0.219099	2.A.3.8.12
	roa_locus_6117_iso_3_len_755_ver_2	0.499356	2.A.3.8.25
	roa_locus_778_iso_4_len_1743_ver_2	0.0811118	2.A.30.1.5
	roa_locus_39014_iso_1_len_290_ver_2	2.61791	2.A.31.1.3
	roa_locus_37211_iso_1_len_573_ver_2	0.0332612	2.A.31.2.2
	roa_locus_27207_iso_2_len_969_ver_2	9.05706	2.A.36.1.8
	roa_locus_17871_iso_1_len_396_ver_2	8.29968	2.A.36.7.1
	roa_locus_32331_iso_3_len_608_ver_2	2.57421	2.A.36.7.7
	roa_locus_15917_iso_3_len_505_ver_2	1.48426	2.A.38.2.5
	roa_locus_6847_iso_7_len_5994_ver_2	1.02645e-86	2.A.38.3.6
	roa_locus_26908_iso_1_len_287_ver_2	0.0606915	2.A.38.3.6
	roa_locus_37720_iso_1_len_366_ver_2	0.139531	2.A.4.4.1
	roa_locus_35764_iso_1_len_448_ver_2	3.82266	2.A.4.4.1-1
	roa_locus_2164_iso_5_len_1632_ver_2	6.9611e-158	2.A.4.5.1
	roa_locus_33711_iso_1_len_349_ver_2	1.69825e-06	2.A.40.6.3
	roa_locus_799_iso_2_len_2382_ver_2	1.5996	2.A.40.7.7
	roa_locus_88236_iso_2_len_458_ver_2	6.91857	2.A.41.2.8
	roa_locus_932_iso_4_len_747_ver_2	0.348239	2.A.43.2.4
	roa_locus_2147_iso_8_len_1930_ver_2	3.20866	2.A.45.3.2
	roa_locus_16424_iso_3_len_670_ver_2	7.37899e-13	2.A.47.3.1
	roa_locus_36194_iso_3_len_1372_ver_2	3.19523	2.A.47.4.2
	roa_locus_59926_iso_1_len_425_ver_2	1.07388	2.A.48.1.1
	roa_locus_44546_iso_1_len_839_ver_2	1.25061	2.A.49.2.5
	roa_locus_51904_iso_1_len_353_ver_2	5.33585	2.A.49.2.5
	roa_locus_21569_iso_1_len_383_ver_2	0.262569	2.A.49.3.4
	roa_locus_37602_iso_1_len_619_ver_2	8.67133	2.A.5.3.8
	roa_locus_26550_iso_1_len_692_ver_2	0.22226	2.A.50.3.3
	roa_locus_20916_iso_1_len_412_ver_2	0.0910131	2.A.50.4.3
	roa_locus_20453_iso_2_len_711_ver_2	0.0842012	2.A.53.2.8
	roa_locus_14325_iso_4_len_975_ver_2	5.42495	2.A.53.3.1
	roa_locus_29203_iso_1_len_516_ver_2	4.44355	2.A.53.3.4
	roa_locus_13250_iso_4_len_1555_ver_2	0.176229	2.A.53.3.6
	roa_locus_8722_iso_5_len_1209_ver_2	7.09433e-139	2.A.53.5.3
	roa_locus_30493_iso_1_len_381_ver_2	0.945329	2.A.56.1.16
	roa_locus_4017_iso_5_len_1949_ver_2	1.36682e-158	2.A.57.1.16
	roa_locus_6406_iso_5_len_1621_ver_2	1.10302	2.A.57.1.5
	roa_locus_4225_iso_5_len_1700_ver_2	3.92569e-06	2.A.57.3.3
	roa_locus_8069_iso_5_len_1746_ver_2	6.31035e-15	2.A.57.3.3
	roa_locus_11997_iso_6_len_2005_ver_2	3.91977e-08	2.A.57.3.3
	roa_locus_16720_iso_6_len_2070_ver_2	4.72495e-11	2.A.57.3.3
	roa_locus_24013_iso_1_len_1680_ver_2	0.000140022	2.A.57.3.3
	roa_locus_84824_iso_1_len_278_ver_2	0.294703	2.A.57.3.3
	roa_locus_23862_iso_1_len_621_ver_2	6.97705	2.A.58.1.7
	roa_locus_56001_iso_1_len_368_ver_2	3.90718	2.A.6.1.10-1
	roa_locus_42086_iso_5_len_631_ver_2	3.14891	2.A.6.2.18-2
	roa_locus_26697_iso_1_len_438_ver_2	7.33047	2.A.6.2.29
	roa_locus_7613_iso_4_len_631_ver_2	0.958799	2.A.6.3.7-2
	roa_locus_11183_iso_1_len_1973_ver_2	1.97116	2.A.60.1.11
	roa_locus_77850_iso_1_len_339_ver_2	2.49859	2.A.60.1.12
	roa_locus_20451_iso_1_len_357_ver_2	4.18478	2.A.60.1.18
	roa_locus_54177_iso_1_len_345_ver_2	0.737384	2.A.60.1.25
	roa_locus_22724_iso_1_len_2102_ver_2	0.0641052	2.A.60.1.4
	roa_locus_43839_iso_2_len_1083_ver_2	4.64171	2.A.63.1.1
	roa_locus_49181_iso_1_len_303_ver_2	0.350677	2.A.63.1.3-2
	roa_locus_30566_iso_1_len_628_ver_2	5.08471	2.A.64.2.2-2
	roa_locus_33513_iso_1_len_301_ver_2	1.91918e-17	2.A.66.1.19
	roa_locus_35868_iso_1_len_1418_ver_2	6.03314e-132	2.A.66.1.19
	roa_locus_24972_iso_1_len_512_ver_2	2.86024	2.A.66.1.25
	roa_locus_7942_iso_6_len_1856_ver_2	9.97405e-117	2.A.66.1.50
	roa_locus_222_iso_6_len_1966_ver_2	1.44795	2.A.66.2.28
	roa_locus_24614_iso_1_len_293_ver_2	1.46662	2.A.66.3.2
	roa_locus_5323_iso_1_len_541_ver_2	1.13755	2.A.66.6.2
	roa_locus_8287_iso_5_len_2421_ver_2	0	2.A.67.2.3
	roa_locus_29921_iso_1_len_575_ver_2	0.459632	2.A.67.2.6
	roa_locus_5631_iso_4_len_2623_ver_2	0	2.A.67.2.9
	roa_locus_40455_iso_3_len_1594_ver_2	0.185885	2.A.69.1.6
	roa_locus_38017_iso_1_len_267_ver_2	1.65654	2.A.69.2.5
	roa_locus_60632_iso_1_len_259_ver_2	7.56906	2.A.7.1.10
	roa_locus_547_iso_5_len_2300_ver_2	2.87712e-30	2.A.7.11.5
	roa_locus_46397_iso_1_len_377_ver_2	0.419212	2.A.7.2.4
	roa_locus_7025_iso_2_len_5221_ver_2	3.13867	2.A.7.28.6
	roa_locus_51643_iso_1_len_293_ver_2	4.90988	2.A.7.29.3
	roa_locus_61100_iso_1_len_297_ver_2	4.59239	2.A.7.4.7
	roa_locus_9213_iso_1_len_2606_ver_2	1.86942	2.A.7.41.1
	roa_locus_54118_iso_1_len_341_ver_2	0.653562	2.A.7.9.8
	roa_locus_10917_iso_5_len_1904_ver_2	5.141	2.A.77.1.5
	roa_locus_12911_iso_1_len_455_ver_2	0.901318	2.A.85.1.1
	roa_locus_25134_iso_1_len_3187_ver_2	1.9916	2.A.85.2.6
	roa_locus_3870_iso_1_len_2257_ver_2	0	2.A.85.2.7
	roa_locus_36915_iso_1_len_369_ver_2	0.788896	2.A.85.2.7
	roa_locus_19659_iso_1_len_357_ver_2	3.13406	2.A.85.3.5
	roa_locus_52476_iso_1_len_299_ver_2	4.97591	2.A.92.1.5
	roa_locus_8396_iso_8_len_2912_ver_2	2.47269e-73	2.A.97.1.3
	roa_locus_10576_iso_6_len_2369_ver_2	1.30094	3.A.1.1.10-1
	roa_locus_21717_iso_1_len_1402_ver_2	3.34812	3.A.1.1.10-2
	roa_locus_47742_iso_1_len_469_ver_2	0.22722	3.A.1.1.14-2
	roa_locus_87158_iso_1_len_475_ver_2	3.98069	3.A.1.1.28-2
	roa_locus_54075_iso_1_len_303_ver_2	1.0672	3.A.1.1.57-1
	roa_locus_16858_iso_2_len_505_ver_2	8.93309	3.A.1.104.1
	roa_locus_4514_iso_6_len_1365_ver_2	2.95128	3.A.1.105.12-1
	roa_locus_73972_iso_1_len_353_ver_2	1.41194	3.A.1.105.5
	roa_locus_21820_iso_1_len_339_ver_2	0.841298	3.A.1.112.3-1
	roa_locus_53803_iso_1_len_307_ver_2	1.30973	3.A.1.117.1
	roa_locus_8325_iso_4_len_1931_ver_2	0.750101	3.A.1.12.10-2
	roa_locus_5864_iso_8_len_2420_ver_2	3.02704	3.A.1.122.23-1
	roa_locus_53185_iso_1_len_541_ver_2	3.2695	3.A.1.122.33
	roa_locus_8689_iso_5_len_3179_ver_2	1.90486	3.A.1.122.4-1
	roa_locus_9899_iso_1_len_496_ver_2	0.439831	3.A.1.126.5
	roa_locus_24744_iso_1_len_1389_ver_2	2.45526e-75	3.A.1.139.4
	roa_locus_87361_iso_1_len_288_ver_2	0.886972	3.A.1.14.18
	roa_locus_3508_iso_2_len_3022_ver_2	0.00757167	3.A.1.145.3
	roa_locus_30261_iso_1_len_336_ver_2	1.2833	3.A.1.145.4
	roa_locus_7639_iso_4_len_1853_ver_2	0.394362	3.A.1.152.9-1
	roa_locus_15190_iso_1_len_1096_ver_2	7.07397	3.A.1.157.1-3
	roa_locus_58203_iso_1_len_295_ver_2	0.490244	3.A.1.158.4
	roa_locus_25577_iso_2_len_1745_ver_2	3.58548	3.A.1.16.2-1
	roa_locus_41779_iso_1_len_313_ver_2	4.38294	3.A.1.17.5-2
	roa_locus_40511_iso_2_len_638_ver_2	4.74802	3.A.1.19.2-2
	roa_locus_87968_iso_1_len_259_ver_2	2.32989	3.A.1.2.22-1
	roa_locus_6764_iso_5_len_1513_ver_2	0.0861342	3.A.1.201.15
	roa_locus_49552_iso_1_len_606_ver_2	0.138499	3.A.1.201.42
	roa_locus_51722_iso_2_len_957_ver_2	3.29314	3.A.1.202.1
	roa_locus_29382_iso_1_len_397_ver_2	2.78827	3.A.1.204.27
	roa_locus_43933_iso_1_len_325_ver_2	1.42128e-29	3.A.1.204.31
	roa_locus_41883_iso_1_len_894_ver_2	6.30009	3.A.1.204.34
	roa_locus_11722_iso_5_len_1368_ver_2	0.70544	3.A.1.204.41
	roa_locus_30020_iso_5_len_2072_ver_2	1.70344	3.A.1.205.10
	roa_locus_42254_iso_1_len_549_ver_2	1.7085	3.A.1.205.15
	roa_locus_27010_iso_3_len_1031_ver_2	5.40188	3.A.1.205.18
	roa_locus_44601_iso_2_len_1918_ver_2	0.489874	3.A.1.205.21
	roa_locus_7418_iso_6_len_8719_ver_2	0	3.A.1.205.23
	roa_locus_3684_iso_3_len_5150_ver_2	0	3.A.1.205.33
	roa_locus_27588_iso_2_len_700_ver_2	2.99876	3.A.1.205.7
	roa_locus_1820_iso_4_len_3447_ver_2	1.58071	3.A.1.207.10
	roa_locus_14344_iso_8_len_1905_ver_2	3.90889	3.A.1.207.1-3
	roa_locus_70085_iso_1_len_299_ver_2	9.62858	3.A.1.207.1-3
	roa_locus_15013_iso_1_len_1841_ver_2	2.2028e-32	3.A.1.207.14-3
	roa_locus_37346_iso_1_len_321_ver_2	1.71061e-15	3.A.1.207.14-3
	roa_locus_83338_iso_1_len_329_ver_2	1.60116	3.A.1.208.36-1
	roa_locus_7341_iso_4_len_1879_ver_2	0.553355	3.A.1.208.45
	roa_locus_6155_iso_5_len_7670_ver_2	0	3.A.1.208.5
	roa_locus_26417_iso_2_len_1470_ver_2	0.906274	3.A.1.210.2
	roa_locus_18799_iso_6_len_1566_ver_2	9.12631	3.A.1.210.6
	roa_locus_35378_iso_2_len_293_ver_2	2.59738	3.A.1.211.10
	roa_locus_15558_iso_1_len_324_ver_2	3.37405	3.A.1.211.13
	roa_locus_42941_iso_1_len_327_ver_2	3.26929	3.A.1.211.16
	roa_locus_50122_iso_4_len_584_ver_2	1.08861	3.A.1.211.21
	roa_locus_10073_iso_3_len_2508_ver_2	1.64194e-72	3.A.1.211.25
	roa_locus_43153_iso_2_len_876_ver_2	6.88673	3.A.1.212.1
	roa_locus_31343_iso_1_len_681_ver_2	8.81405	3.A.1.25.2-3
	roa_locus_3015_iso_3_len_1421_ver_2	6.48289	3.A.1.26.10-2
	roa_locus_45627_iso_1_len_291_ver_2	3.17859	3.A.1.27.5-3
	roa_locus_49337_iso_2_len_421_ver_2	1.57493	3.A.1.3.28
	roa_locus_46688_iso_1_len_289_ver_2	0.278864	3.A.1.31.4
	roa_locus_12077_iso_2_len_1739_ver_2	2.31562	3.A.1.32.3
	roa_locus_23880_iso_2_len_872_ver_2	4.90162	3.A.1.4.1-2
	roa_locus_12778_iso_1_len_1980_ver_2	2.61158	3.A.1.4.4
	roa_locus_25835_iso_9_len_881_ver_2	2.77787	3.A.1.4.9-3
	roa_locus_42954_iso_1_len_517_ver_2	5.0721	3.A.1.4.9-3
	roa_locus_22733_iso_1_len_601_ver_2	1.82286	3.A.1.5.15
	roa_locus_24697_iso_1_len_2358_ver_2	1.6123	3.A.1.5.16-4
	roa_locus_9785_iso_5_len_1172_ver_2	1.06192	3.A.1.5.17-1
	roa_locus_50173_iso_1_len_452_ver_2	0.507831	3.A.1.5.4-4
	roa_locus_7374_iso_1_len_1070_ver_2	4.65475	3.A.1.5.9-3
	roa_locus_536_iso_14_len_2765_ver_2	0	3.A.10.1.1
	roa_locus_59873_iso_1_len_282_ver_2	3.85092	3.A.11.1.1-2
	roa_locus_4200_iso_4_len_2311_ver_2	0.264316	3.A.11.1.2-1
	roa_locus_11209_iso_1_len_2195_ver_2	1.77131	3.A.11.1.4
	roa_locus_48197_iso_1_len_426_ver_2	9.91497	3.A.15.1.1
	roa_locus_4859_iso_2_len_1706_ver_2	2.22919	3.A.15.2.1-2
	roa_locus_39626_iso_2_len_585_ver_2	2.30067	3.A.15.2.1-2
	roa_locus_19362_iso_1_len_1516_ver_2	1.55531e-50	3.A.16.1.1
	roa_locus_37398_iso_4_len_649_ver_2	5.98966	3.A.16.1.3-1
	roa_locus_45547_iso_1_len_262_ver_2	5.52245	3.A.16.1.5-24
	roa_locus_23100_iso_1_len_1405_ver_2	0.582427	3.A.17.1.1-2
	roa_locus_17140_iso_2_len_1266_ver_2	0.563081	3.A.18.1.1-12
	roa_locus_4903_iso_5_len_861_ver_2	1.05571e-07	3.A.18.1.1-14
	roa_locus_72408_iso_3_len_1591_ver_2	0.00165144	3.A.18.1.1-14
	roa_locus_56165_iso_1_len_708_ver_2	8.3147	3.A.2.1.11
	roa_locus_24872_iso_2_len_2057_ver_2	7.65775	3.A.2.1.14-4
	roa_locus_14726_iso_7_len_3079_ver_2	3.99158	3.A.2.1.2-4
	roa_locus_13121_iso_2_len_964_ver_2	9.9583e-19	3.A.2.1.7-3
	roa_locus_8144_iso_8_len_1915_ver_2	0.0431323	3.A.2.2.5-9
	roa_locus_42203_iso_1_len_313_ver_2	3.03044	3.A.2.2.7-12
	roa_locus_4121_iso_5_len_1231_ver_2	2.19823	3.A.2.2.7-16
	roa_locus_86037_iso_1_len_624_ver_2	0.520191	3.A.2.2.7-17
	roa_locus_4776_iso_4_len_1253_ver_2	1.61606	3.A.2.2.9
	roa_locus_80472_iso_1_len_298_ver_2	0.272399	3.A.23.2.1-11
	roa_locus_77603_iso_1_len_301_ver_2	1.17329	3.A.23.3.1-1
	roa_locus_44018_iso_1_len_567_ver_2	1.38975	3.A.23.5.1-2
	roa_locus_9354_iso_9_len_1747_ver_2	1.08171	3.A.23.6.1-4
	roa_locus_46779_iso_1_len_414_ver_2	1.46594	3.A.24.3.1-2
	roa_locus_14558_iso_1_len_469_ver_2	0.0132389	3.A.26.1.1-4
	roa_locus_21353_iso_1_len_668_ver_2	6.7243	3.A.27.1.2
	roa_locus_12258_iso_1_len_1627_ver_2	3.51533e-45	3.A.28.1.3
	roa_locus_58237_iso_1_len_341_ver_2	1.63163e-43	3.A.28.1.3
	roa_locus_14439_iso_2_len_820_ver_2	2.80393	3.A.3.10.12
	roa_locus_15506_iso_2_len_504_ver_2	1.0106	3.A.3.10.6
	roa_locus_18676_iso_1_len_284_ver_2	9.23004	3.A.3.10.8
	roa_locus_36533_iso_1_len_325_ver_2	4.16433	3.A.3.2.1
	roa_locus_2500_iso_4_len_3768_ver_2	0	3.A.3.2.11
	roa_locus_41122_iso_5_len_859_ver_2	3.56918	3.A.3.2.16
	roa_locus_20794_iso_1_len_1144_ver_2	9.7469	3.A.3.2.26
	roa_locus_3496_iso_4_len_1596_ver_2	1.4913	3.A.3.2.8
	roa_locus_55413_iso_1_len_321_ver_2	2.01979	3.A.3.2.8
	roa_locus_49265_iso_1_len_579_ver_2	4.20958e-28	3.A.3.3.9
	roa_locus_57671_iso_1_len_364_ver_2	7.97112	3.A.3.30.1
	roa_locus_16971_iso_1_len_432_ver_2	0.408525	3.A.3.32.8
	roa_locus_3920_iso_4_len_3217_ver_2	0	3.A.3.5.12
	roa_locus_60198_iso_1_len_383_ver_2	0.305531	3.A.3.5.17
	roa_locus_87673_iso_1_len_334_ver_2	0.738531	3.A.3.5.3
	roa_locus_49064_iso_1_len_450_ver_2	4.94338	3.A.3.5.35
	roa_locus_3913_iso_7_len_2384_ver_2	5.66648	3.A.3.6.1
	roa_locus_16668_iso_2_len_916_ver_2	9.5431	3.A.3.8.12
	roa_locus_29907_iso_1_len_529_ver_2	1.66589	3.A.3.8.21
	roa_locus_12276_iso_3_len_1059_ver_2	5.95115	3.A.3.8.4
	roa_locus_18395_iso_1_len_1135_ver_2	2.14453	3.A.3.8.4
	roa_locus_24273_iso_1_len_581_ver_2	0.189672	3.A.3.8.6
	roa_locus_18632_iso_2_len_495_ver_2	1.25853	3.A.3.9.7
	roa_locus_18141_iso_2_len_1104_ver_2	1.23503e-12	3.A.30.1.1-2
	roa_locus_30805_iso_8_len_1897_ver_2	8.90009e-09	3.A.30.1.1-4
	roa_locus_23413_iso_1_len_832_ver_2	0.604941	3.A.31.1.1-14
	roa_locus_11849_iso_6_len_1518_ver_2	2.44584e-09	3.A.31.1.1-15
	roa_locus_51020_iso_1_len_357_ver_2	3.4978	3.A.5.2.2-9
	roa_locus_55280_iso_1_len_600_ver_2	0.626089	3.A.6.1.1-2
	roa_locus_690_iso_4_len_1243_ver_2	1.48199	3.A.6.1.1-21
	roa_locus_17729_iso_1_len_1119_ver_2	1.73643	3.A.7.1.1-2
	roa_locus_19804_iso_1_len_1245_ver_2	0.656477	3.A.7.1.1-9
	roa_locus_49246_iso_1_len_305_ver_2	1.41815	3.A.7.11.1-17
	roa_locus_54055_iso_1_len_355_ver_2	1.2168	3.A.7.17.1-1
	roa_locus_18032_iso_2_len_1593_ver_2	1.65991	3.A.7.2.1-2
	roa_locus_26267_iso_1_len_1132_ver_2	4.56618	3.A.9.1.1
	roa_locus_54027_iso_1_len_372_ver_2	1.90438	3.A.9.1.1
	roa_locus_917_iso_9_len_2289_ver_2	0	3.A.9.1.1-4
	roa_locus_17555_iso_1_len_1786_ver_2	0.0114128	3.A.9.1.1-8
	roa_locus_1213_iso_2_len_4451_ver_2	0.0662383	3.A.9.1.2-6
	roa_locus_5777_iso_3_len_4676_ver_2	8.11786e-157	3.A.9.1.2-9
	roa_locus_35086_iso_1_len_1318_ver_2	2.90865	3.B.1.1.6-2
	roa_locus_40483_iso_3_len_1103_ver_2	0.171718	3.D.1.1.1-7
	roa_locus_8911_iso_8_len_2144_ver_2	1.22421e-33	3.D.1.2.1-6
	roa_locus_6688_iso_2_len_1510_ver_2	0.416385	3.D.1.4.2-3
	roa_locus_8557_iso_1_len_400_ver_2	6.15765	3.D.1.4.4
	roa_locus_40813_iso_1_len_1296_ver_2	0.702414	3.D.1.6.1-23
	roa_locus_10392_iso_4_len_2823_ver_2	1.42614	3.D.1.6.1-32
	roa_locus_2290_iso_5_len_3679_ver_2	1.83976	3.D.1.6.2-3
	roa_locus_17551_iso_1_len_571_ver_2	5.0631e-127	3.D.1.6.3-10
	roa_locus_8436_iso_1_len_1197_ver_2	6.25656	3.D.1.6.3-9
	roa_locus_32981_iso_1_len_1116_ver_2	1.68956e-13	3.D.1.6.3-9
	roa_locus_48719_iso_1_len_575_ver_2	0.0520924	3.D.1.9.2
	roa_locus_16493_iso_2_len_1262_ver_2	4.71035	3.D.10.1.3-1
	roa_locus_32_iso_2_len_2239_ver_2	8.04664e-72	3.D.3.2.1
	roa_locus_2353_iso_9_len_2980_ver_2	1.38577	3.D.3.4.1-2
	roa_locus_9779_iso_5_len_4607_ver_2	8.7138	3.D.4.4.2-1
	roa_locus_887_iso_6_len_1737_ver_2	6.93434	3.D.4.8.1
	roa_locus_24334_iso_1_len_398_ver_2	2.0309	3.D.4.8.1-5
	roa_locus_49724_iso_1_len_1322_ver_2	2.28253	3.D.7.1.2
	roa_locus_830_iso_6_len_2274_ver_2	0.0262883	3.D.7.1.5-3
	roa_locus_15026_iso_1_len_1720_ver_2	8.53266	3.D.7.1.5-4
	roa_locus_24374_iso_2_len_509_ver_2	2.97708	3.D.9.1.2-3
	roa_locus_58738_iso_1_len_309_ver_2	0.0187376	3.E.2.2.1-2
	roa_locus_6530_iso_7_len_1450_ver_2	1.11555	4.A.2.1.10
	roa_locus_73751_iso_1_len_425_ver_2	4.72969	4.A.5.1.1-2
	roa_locus_61962_iso_1_len_416_ver_2	0.510606	4.C.1.1.10
	roa_locus_31640_iso_1_len_508_ver_2	3.51806	4.C.1.1.13
	roa_locus_29946_iso_1_len_539_ver_2	7.96314e-10	4.C.1.1.7
	roa_locus_13873_iso_1_len_1423_ver_2	0.384843	4.C.3.2.5
	roa_locus_13117_iso_2_len_386_ver_2	0.291337	4.D.2.2.1
	roa_locus_5575_iso_3_len_519_ver_2	2.46475	4.D.3.1.9
	roa_locus_10439_iso_3_len_1497_ver_2	1.52616	4.F.1.1.5
	roa_locus_14082_iso_8_len_2405_ver_2	3.57565e-33	4.F.1.1.8
	roa_locus_64804_iso_1_len_352_ver_2	5.39881	4.G.1.1.1
	roa_locus_24641_iso_1_len_391_ver_2	0.974412	5.A.1.5.3
	roa_locus_70549_iso_1_len_295_ver_2	3.21849	5.A.1.6.2
	roa_locus_62386_iso_1_len_386_ver_2	0.635059	5.A.3.1.1
	roa_locus_7589_iso_4_len_468_ver_2	1.14292	5.B.1.1.11
	roa_locus_47661_iso_1_len_422_ver_2	0.144558	5.B.1.1.6
	roa_locus_5333_iso_3_len_2395_ver_2	2.41672	5.B.1.1.9
	roa_locus_15596_iso_2_len_1442_ver_2	6.45316	5.B.1.1.9
	roa_locus_19031_iso_2_len_810_ver_2	7.66436e-13	5.B.1.3.1
	roa_locus_13094_iso_3_len_1358_ver_2	0.00496099	5.B.14.1.1
	roa_locus_28056_iso_2_len_1109_ver_2	2.71882	5.B.4.1.1
	roa_locus_9839_iso_2_len_2648_ver_2	6.17633	8.A.1.2.2
	roa_locus_41744_iso_1_len_282_ver_2	2.75671	8.A.10.4.1
	roa_locus_87143_iso_1_len_412_ver_2	0.921387	8.A.102.1.10
	roa_locus_2307_iso_2_len_2245_ver_2	1.84546e-54	8.A.104.1.5
	roa_locus_20003_iso_2_len_684_ver_2	7.6811e-41	8.A.104.1.5
	roa_locus_24824_iso_4_len_1888_ver_2	4.3206e-110	8.A.104.1.5
	roa_locus_8419_iso_5_len_1782_ver_2	2.41124	8.A.110.1.6
	roa_locus_37174_iso_1_len_315_ver_2	0.0126995	8.A.110.1.6
	roa_locus_59799_iso_1_len_644_ver_2	5.57762	8.A.111.1.1
	roa_locus_2272_iso_4_len_873_ver_2	1.09165e-07	8.A.112.1.6
	roa_locus_39349_iso_1_len_493_ver_2	2.4751e-12	8.A.112.1.6
	roa_locus_41979_iso_2_len_919_ver_2	4.96676e-13	8.A.112.1.6
	roa_locus_8845_iso_5_len_1447_ver_2	8.84566e-27	8.A.112.1.8
	roa_locus_9534_iso_4_len_1313_ver_2	1.23195e-18	8.A.112.1.8
	roa_locus_12028_iso_3_len_1464_ver_2	5.55417e-07	8.A.112.1.8
	roa_locus_32936_iso_3_len_831_ver_2	1.00577	8.A.112.3.1
	roa_locus_13450_iso_1_len_283_ver_2	5.03928	8.A.114.1.7
	roa_locus_9858_iso_8_len_1719_ver_2	2.01236e-07	8.A.117.1.1
	roa_locus_24112_iso_1_len_626_ver_2	3.53397	8.A.118.1.1
	roa_locus_1153_iso_6_len_1842_ver_2	4.05406e-15	8.A.120.1.6
	roa_locus_16876_iso_6_len_2341_ver_2	5.13466	8.A.120.1.6
	roa_locus_53670_iso_1_len_437_ver_2	2.39729	8.A.121.1.4
	roa_locus_29997_iso_3_len_391_ver_2	2.75088	8.A.129.1.7
	roa_locus_43499_iso_3_len_791_ver_2	7.04873	8.A.132.1.1
	roa_locus_13994_iso_1_len_2242_ver_2	4.41999	8.A.136.1.6
	roa_locus_9074_iso_4_len_1943_ver_2	0.00469232	8.A.140.1.2
	roa_locus_35398_iso_1_len_917_ver_2	0.656389	8.A.140.1.3
	roa_locus_707_iso_7_len_1587_ver_2	2.02571	8.A.144.1.4
	roa_locus_8801_iso_2_len_776_ver_2	0.125413	8.A.146.1.2
	roa_locus_17841_iso_1_len_436_ver_2	0.223056	8.A.15.1.2
	roa_locus_24212_iso_1_len_392_ver_2	2.13473	8.A.154.1.2
	roa_locus_42196_iso_2_len_1615_ver_2	3.57744	8.A.154.1.5
	roa_locus_10360_iso_3_len_1522_ver_2	0.239065	8.A.16.4.3
	roa_locus_13471_iso_1_len_1707_ver_2	0.00019913	8.A.160.1.3
	roa_locus_39863_iso_1_len_606_ver_2	7.40205	8.A.17.3.2
	roa_locus_49596_iso_1_len_734_ver_2	0.258552	8.A.17.3.5
	roa_locus_55078_iso_1_len_507_ver_2	2.72723	8.A.21.1.1
	roa_locus_17575_iso_1_len_319_ver_2	0.000726213	8.A.23.1.17
	roa_locus_60045_iso_1_len_334_ver_2	3.10736	8.A.23.1.20
	roa_locus_16005_iso_1_len_1829_ver_2	1.89887e-26	8.A.23.1.9
	roa_locus_25072_iso_1_len_682_ver_2	3.05541	8.A.24.1.9
	roa_locus_7186_iso_3_len_2245_ver_2	1.63513e-06	8.A.28.1.2
	roa_locus_8916_iso_5_len_3062_ver_2	0.000703549	8.A.30.1.1
	roa_locus_28207_iso_1_len_625_ver_2	0.000656562	8.A.30.1.5
	roa_locus_9517_iso_5_len_1941_ver_2	1.03836e-37	8.A.37.1.6
	roa_locus_21096_iso_2_len_1202_ver_2	7.24684e-37	8.A.40.4.2
	roa_locus_58505_iso_1_len_363_ver_2	0.874768	8.A.43.1.15
	roa_locus_16065_iso_7_len_1244_ver_2	8.85853	8.A.43.1.9
	roa_locus_87667_iso_1_len_300_ver_2	0.0550185	8.A.45.2.1
	roa_locus_45500_iso_1_len_497_ver_2	0.713045	8.A.47.1.3
	roa_locus_3281_iso_8_len_2186_ver_2	3.34497e-67	8.A.49.1.2
	roa_locus_23218_iso_5_len_1359_ver_2	2.85322	8.A.49.1.2
	roa_locus_8344_iso_6_len_893_ver_2	4.44441e-90	8.A.5.1.3
	roa_locus_15321_iso_5_len_1072_ver_2	2.77175	8.A.5.1.5
	roa_locus_6838_iso_2_len_1343_ver_2	6.07404e-34	8.A.5.1.6
	roa_locus_877_iso_1_len_1276_ver_2	6.89936	8.A.51.1.1
	roa_locus_41267_iso_1_len_684_ver_2	7.01966	8.A.51.1.1
	roa_locus_34426_iso_1_len_436_ver_2	2.05213e-07	8.A.52.1.4
	roa_locus_85532_iso_1_len_317_ver_2	3.18108	8.A.56.1.1
	roa_locus_78326_iso_1_len_327_ver_2	2.39535	8.A.58.1.5
	roa_locus_22090_iso_1_len_1646_ver_2	0.42596	8.A.66.1.2
	roa_locus_15852_iso_2_len_733_ver_2	2.50229	8.A.66.1.3
	roa_locus_5440_iso_7_len_1434_ver_2	5.89174	8.A.66.1.8
	roa_locus_73971_iso_1_len_306_ver_2	3.43535	8.A.67.1.1
	roa_locus_7970_iso_4_len_14489_ver_2	0.000159882	8.A.76.2.1
	roa_locus_1171_iso_4_len_1591_ver_2	5.79147	8.A.77.1.2
	roa_locus_6767_iso_2_len_399_ver_2	0.000311595	8.A.82.1.1
	roa_locus_2399_iso_4_len_1496_ver_2	9.33587e-17	8.A.82.2.1
	roa_locus_9562_iso_4_len_2669_ver_2	2.8682	8.A.85.2.1
	roa_locus_21958_iso_1_len_504_ver_2	2.66062e-06	8.A.88.2.3
	roa_locus_9759_iso_5_len_5529_ver_2	0.0260649	8.A.90.2.3
	roa_locus_6828_iso_1_len_1584_ver_2	2.71136	8.A.92.1.11
	roa_locus_40753_iso_3_len_1612_ver_2	6.55036e-11	8.A.92.1.6
	roa_locus_57104_iso_1_len_1275_ver_2	1.28577	8.A.96.1.5
	roa_locus_26087_iso_1_len_367_ver_2	0.232419	8.A.98.1.6
	roa_locus_23424_iso_1_len_366_ver_2	2.3508	8.B.11.1.3
	roa_locus_7830_iso_3_len_1691_ver_2	0.191554	8.B.24.4.2
	roa_locus_17185_iso_1_len_385_ver_2	4.48921	8.B.3.1.1
	roa_locus_42971_iso_1_len_1018_ver_2	2.51766	8.B.5.3.4
	roa_locus_661_iso_2_len_939_ver_2	0.453041	9.A.1.1.2
	roa_locus_66213_iso_1_len_488_ver_2	3.24463	9.A.1.1.4
	roa_locus_13244_iso_4_len_1609_ver_2	1.59286e-11	9.A.1.1.6
	roa_locus_667_iso_2_len_2584_ver_2	1.33595	9.A.14.1.7
	roa_locus_17182_iso_1_len_758_ver_2	1.8668	9.A.14.6.4
	roa_locus_34242_iso_1_len_430_ver_2	3.80391	9.A.14.6.4
	roa_locus_24835_iso_1_len_843_ver_2	3.24352	9.A.14.7.9
	roa_locus_41023_iso_2_len_374_ver_2	0.671549	9.A.15.1.1-1
	roa_locus_27710_iso_3_len_1770_ver_2	3.96793	9.A.15.1.1-3
	roa_locus_17580_iso_2_len_300_ver_2	0.805451	9.A.15.2.1-6
	roa_locus_19076_iso_4_len_1642_ver_2	1.27902e-37	9.A.15.3.1-2
	roa_locus_37466_iso_1_len_389_ver_2	4.18801	9.A.15.3.1-4
	roa_locus_22830_iso_2_len_1001_ver_2	5.83166	9.A.17.1.2
	roa_locus_32692_iso_1_len_310_ver_2	1.6062	9.A.36.1.3
	roa_locus_8167_iso_2_len_340_ver_2	0.795216	9.A.4.3.1
	roa_locus_36133_iso_1_len_375_ver_2	4.3715e-06	9.A.43.1.10
	roa_locus_14185_iso_1_len_1496_ver_2	3.96852e-51	9.A.43.1.15
	roa_locus_59490_iso_1_len_318_ver_2	2.59587	9.A.43.1.6
	roa_locus_48619_iso_1_len_379_ver_2	7.03888	9.A.54.1.3
	roa_locus_50408_iso_1_len_572_ver_2	0.412724	9.A.57.1.5
	roa_locus_21339_iso_1_len_676_ver_2	1.42331e-32	9.A.61.1.2
	roa_locus_6092_iso_6_len_3793_ver_2	2.72881	9.A.63.1.1-5
	roa_locus_27504_iso_1_len_311_ver_2	0.166056	9.A.63.1.1-7
	roa_locus_43059_iso_1_len_735_ver_2	6.36365	9.A.63.1.2
	roa_locus_44005_iso_1_len_784_ver_2	2.76181	9.A.7.1.3
	roa_locus_5452_iso_5_len_859_ver_2	0.395463	9.A.78.1.4
	roa_locus_24723_iso_2_len_457_ver_2	0.990737	9.A.8.1.14
	roa_locus_1173_iso_2_len_1726_ver_2	0.161351	9.B.1.1.4
	roa_locus_31719_iso_3_len_503_ver_2	0.736796	9.B.115.1.14
	roa_locus_5773_iso_8_len_3161_ver_2	1.20944	9.B.119.1.1
	roa_locus_28921_iso_2_len_624_ver_2	2.02135	9.B.119.1.1
	roa_locus_78361_iso_1_len_281_ver_2	2.1313	9.B.119.1.2
	roa_locus_4527_iso_1_len_1874_ver_2	4.89758	9.B.119.1.3
	roa_locus_76854_iso_1_len_316_ver_2	1.36824	9.B.120.1.1
	roa_locus_28568_iso_1_len_399_ver_2	3.05235	9.B.131.1.2
	roa_locus_3431_iso_7_len_1584_ver_2	4.75232e-35	9.B.132.1.1
	roa_locus_21390_iso_4_len_1681_ver_2	2.15176	9.B.142.15.6
	roa_locus_10209_iso_3_len_1268_ver_2	0.278161	9.B.142.3.14
	roa_locus_10826_iso_5_len_1748_ver_2	1.58824	9.B.142.5.2
	roa_locus_37234_iso_1_len_652_ver_2	0.215993	9.B.142.9.1
	roa_locus_2262_iso_4_len_1807_ver_2	2.33895	9.B.143.3.4
	roa_locus_12251_iso_2_len_1351_ver_2	1.39577	9.B.144.1.2
	roa_locus_8434_iso_1_len_2258_ver_2	1.96553e-10	9.B.149.1.9
	roa_locus_8914_iso_1_len_1090_ver_2	5.28689	9.B.157.1.2-1
	roa_locus_29501_iso_1_len_454_ver_2	2.82454	9.B.163.1.2
	roa_locus_12096_iso_7_len_1337_ver_2	0.565556	9.B.167.1.1
	roa_locus_22670_iso_2_len_340_ver_2	0.708526	9.B.172.1.2
	roa_locus_643_iso_2_len_1835_ver_2	8.75052	9.B.197.1.7
	roa_locus_13623_iso_2_len_2553_ver_2	3.42504	9.B.197.2.2
	roa_locus_17359_iso_4_len_1517_ver_2	0.280201	9.B.197.2.2
	roa_locus_57883_iso_1_len_488_ver_2	7.11181	9.B.199.1.7
	roa_locus_32954_iso_1_len_277_ver_2	5.00261	9.B.204.2.1
	roa_locus_718_iso_1_len_382_ver_2	2.93484	9.B.215.1.4
	roa_locus_16717_iso_2_len_1301_ver_2	1.20535	9.B.22.1.2
	roa_locus_14871_iso_1_len_513_ver_2	1.13101	9.B.22.1.6
	roa_locus_65_iso_7_len_866_ver_2	0.763577	9.B.22.1.8
	roa_locus_46721_iso_1_len_886_ver_2	1.82461	9.B.228.1.3
	roa_locus_18930_iso_2_len_1776_ver_2	9.24257	9.B.238.2.2
	roa_locus_16442_iso_1_len_1439_ver_2	2.24038	9.B.250.1.5
	roa_locus_4857_iso_5_len_1694_ver_2	0.544318	9.B.252.1.5
	roa_locus_1079_iso_6_len_2272_ver_2	8.02839	9.B.255.1.3
	roa_locus_400_iso_2_len_1787_ver_2	2.04035	9.B.271.1.2
	roa_locus_27673_iso_1_len_870_ver_2	0.285973	9.B.276.1.1
	roa_locus_66139_iso_1_len_403_ver_2	9.56692	9.B.284.1.6
	roa_locus_2564_iso_7_len_1518_ver_2	5.78737	9.B.29.3.2
	roa_locus_8724_iso_1_len_463_ver_2	4.47859	9.B.302.1.6
	roa_locus_55168_iso_1_len_283_ver_2	5.47527	9.B.311.1.21
	roa_locus_41287_iso_1_len_684_ver_2	2.88285	9.B.311.1.22
	roa_locus_13661_iso_4_len_1468_ver_2	6.42467	9.B.325.1.1
	roa_locus_21656_iso_1_len_2088_ver_2	5.19555	9.B.325.1.6
	roa_locus_52944_iso_1_len_333_ver_2	0.188344	9.B.343.1.1
	roa_locus_8096_iso_8_len_2022_ver_2	0.661129	9.B.348.1.6
	roa_locus_13374_iso_1_len_357_ver_2	0.0560191	9.B.359.3.4
	roa_locus_44760_iso_3_len_1049_ver_2	0.367308	9.B.36.7.2
	roa_locus_32731_iso_1_len_278_ver_2	1.43288	9.B.360.1.1
	roa_locus_12294_iso_8_len_1733_ver_2	2.96306e-36	9.B.363.1.1
	roa_locus_63436_iso_1_len_363_ver_2	2.48617	9.B.364.1.5
	roa_locus_55195_iso_1_len_547_ver_2	0.0104449	9.B.367.1.1
	roa_locus_3414_iso_6_len_3977_ver_2	0.16998	9.B.371.2.1
	roa_locus_38272_iso_1_len_384_ver_2	0.389772	9.B.390.1.1-1
	roa_locus_2799_iso_5_len_1168_ver_2	9.58737e-05	9.B.391.1.1-1
	roa_locus_6160_iso_1_len_2221_ver_2	1.79948	9.B.392.1.1
	roa_locus_12795_iso_5_len_2949_ver_2	2.36816	9.B.400.1.5
	roa_locus_12535_iso_2_len_2001_ver_2	1.85162	9.B.410.2.3
	roa_locus_47604_iso_4_len_334_ver_2	0.0363961	9.B.411.1.4
	roa_locus_11843_iso_7_len_1333_ver_2	3.58634	9.B.414.1.3
	roa_locus_587_iso_3_len_13533_ver_2	1.86665e-37	9.B.416.1.1
	roa_locus_37636_iso_1_len_360_ver_2	1.59525	9.B.416.1.1
	roa_locus_39658_iso_1_len_489_ver_2	1.29554	9.B.416.1.1
	roa_locus_36572_iso_2_len_383_ver_2	2.45108	9.B.45.1.2
	roa_locus_22268_iso_3_len_1077_ver_2	3.58951	9.B.56.1.6
	roa_locus_6375_iso_8_len_1786_ver_2	0.152395	9.B.67.6.9
	roa_locus_39796_iso_1_len_431_ver_2	1.82369	9.B.77.1.2
	roa_locus_41382_iso_1_len_943_ver_2	4.48199	9.B.87.1.20
	roa_locus_40544_iso_1_len_824_ver_2	3.2601	9.B.87.1.27
	roa_locus_32701_iso_2_len_432_ver_2	5.44385	9.B.87.2.1
	roa_locus_126_iso_7_len_1907_ver_2		not available
	roa_locus_156_iso_8_len_3732_ver_2		not available
	roa_locus_1089_iso_4_len_2370_ver_2		not available
	roa_locus_3233_iso_4_len_1259_ver_2		not available
	roa_locus_3245_iso_6_len_3830_ver_2		not available
	roa_locus_4921_iso_2_len_705_ver_2		not available
	roa_locus_6808_iso_6_len_800_ver_2		not available
	roa_locus_7430_iso_3_len_1763_ver_2		not available
	roa_locus_9146_iso_4_len_760_ver_2		not available
	roa_locus_9267_iso_7_len_1292_ver_2		not available
	roa_locus_9525_iso_2_len_1084_ver_2		not available
	roa_locus_9585_iso_1_len_478_ver_2		not available
	roa_locus_9978_iso_6_len_1465_ver_2		not available
	roa_locus_10958_iso_4_len_1631_ver_2		not available
	roa_locus_13763_iso_2_len_811_ver_2		not available
	roa_locus_13993_iso_6_len_2797_ver_2		not available
	roa_locus_14203_iso_1_len_891_ver_2		not available
	roa_locus_14529_iso_1_len_335_ver_2		not available
	roa_locus_14787_iso_5_len_1959_ver_2		not available
	roa_locus_15259_iso_3_len_1363_ver_2		not available
	roa_locus_15566_iso_1_len_323_ver_2		not available
	roa_locus_18062_iso_2_len_421_ver_2		not available
	roa_locus_18835_iso_1_len_376_ver_2		not available
	roa_locus_19315_iso_6_len_774_ver_2		not available
	roa_locus_19440_iso_1_len_680_ver_2		not available
	roa_locus_21106_iso_1_len_419_ver_2		not available
	roa_locus_21888_iso_1_len_961_ver_2		not available
	roa_locus_22496_iso_2_len_548_ver_2		not available
	roa_locus_23053_iso_1_len_768_ver_2		not available
	roa_locus_23255_iso_1_len_1167_ver_2		not available
	roa_locus_24209_iso_1_len_298_ver_2		not available
	roa_locus_24622_iso_7_len_2549_ver_2		not available
	roa_locus_25962_iso_1_len_667_ver_2		not available
	roa_locus_26787_iso_1_len_497_ver_2		not available
	roa_locus_28026_iso_1_len_422_ver_2		not available
	roa_locus_29146_iso_2_len_974_ver_2		not available
	roa_locus_30019_iso_5_len_1519_ver_2		not available
	roa_locus_30050_iso_1_len_296_ver_2		not available
	roa_locus_33844_iso_1_len_299_ver_2		not available
	roa_locus_35396_iso_1_len_1089_ver_2		not available
	roa_locus_35585_iso_1_len_300_ver_2		not available
	roa_locus_36452_iso_1_len_345_ver_2		not available
	roa_locus_36910_iso_1_len_854_ver_2		not available
	roa_locus_37265_iso_1_len_462_ver_2		not available
	roa_locus_37803_iso_1_len_526_ver_2		not available
	roa_locus_39777_iso_1_len_292_ver_2		not available
	roa_locus_39851_iso_1_len_439_ver_2		not available
	roa_locus_40140_iso_1_len_391_ver_2		not available
	roa_locus_40281_iso_1_len_493_ver_2		not available
	roa_locus_40799_iso_5_len_1041_ver_2		not available
	roa_locus_41096_iso_1_len_295_ver_2		not available
	roa_locus_41415_iso_2_len_792_ver_2		not available
	roa_locus_42389_iso_1_len_390_ver_2		not available
	roa_locus_46151_iso_1_len_1085_ver_2		not available
	roa_locus_46591_iso_1_len_415_ver_2		not available
	roa_locus_47551_iso_1_len_299_ver_2		not available
	roa_locus_50030_iso_1_len_410_ver_2		not available
	roa_locus_57261_iso_1_len_370_ver_2		not available
	roa_locus_67559_iso_1_len_324_ver_2		not available
	roa_locus_68550_iso_1_len_459_ver_2		not available
	roa_locus_84664_iso_1_len_350_ver_2		not available
Green	roa_locus_6086_iso_4_len_1061_ver_2	7.14661	1.A.1.10.1
	roa_locus_17813_iso_5_len_1000_ver_2	2.78898	1.A.1.10.1
	roa_locus_23656_iso_3_len_634_ver_2	8.72065	1.A.1.10.1
	roa_locus_17394_iso_2_len_774_ver_2	3.45213	1.A.1.10.11
	roa_locus_25602_iso_1_len_618_ver_2	3.6901	1.A.1.10.11
	roa_locus_33229_iso_1_len_515_ver_2	0.0463595	1.A.1.10.11
	roa_locus_9013_iso_1_len_268_ver_2	0.199638	1.A.1.10.12
	roa_locus_21305_iso_3_len_495_ver_2	1.76616	1.A.1.10.14
	roa_locus_31111_iso_1_len_268_ver_2	2.57612	1.A.1.10.14
	roa_locus_20258_iso_2_len_822_ver_2	3.85692	1.A.1.10.15
	roa_locus_46778_iso_1_len_336_ver_2	1.12926	1.A.1.10.15
	roa_locus_38233_iso_3_len_2042_ver_2	0.949345	1.A.1.10.16
	roa_locus_1955_iso_4_len_1557_ver_2	8.83543	1.A.1.10.17
	roa_locus_10840_iso_2_len_2646_ver_2	0.428474	1.A.1.10.17
	roa_locus_11655_iso_2_len_275_ver_2	0.023186	1.A.1.10.17
	roa_locus_10816_iso_1_len_2737_ver_2	1.17348	1.A.1.10.18
	roa_locus_16685_iso_1_len_1113_ver_2	6.7613	1.A.1.10.18
	roa_locus_32725_iso_1_len_426_ver_2	6.26143	1.A.1.10.19
	roa_locus_41651_iso_1_len_497_ver_2	0.405322	1.A.1.10.2
	roa_locus_62143_iso_1_len_281_ver_2	1.60905	1.A.1.10.2
	roa_locus_7738_iso_3_len_1862_ver_2	3.97656	1.A.1.10.20
	roa_locus_6434_iso_1_len_791_ver_2	1.38921	1.A.1.10.3
	roa_locus_29578_iso_3_len_2261_ver_2	2.6625	1.A.1.10.3
	roa_locus_2201_iso_7_len_1289_ver_2	3.77336	1.A.1.10.4
	roa_locus_62273_iso_1_len_447_ver_2	6.04654	1.A.1.10.4
	roa_locus_7745_iso_7_len_1425_ver_2	0.67112	1.A.1.10.5
	roa_locus_11269_iso_1_len_836_ver_2	3.33907	1.A.1.10.6
	roa_locus_17321_iso_6_len_907_ver_2	2.22394	1.A.1.10.6
	roa_locus_39875_iso_1_len_891_ver_2	2.75219	1.A.1.10.6
	roa_locus_8230_iso_9_len_1767_ver_2	6.09563	1.A.1.10.7
	roa_locus_59420_iso_1_len_302_ver_2	2.83084	1.A.1.10.7
	roa_locus_6002_iso_2_len_2364_ver_2	7.76158	1.A.1.10.9
	roa_locus_31142_iso_1_len_466_ver_2	0.00420998	1.A.1.10.9
	roa_locus_3423_iso_2_len_1158_ver_2	3.84157	1.A.1.11.10
	roa_locus_4044_iso_5_len_2956_ver_2	3.26303	1.A.1.11.10
	roa_locus_12851_iso_1_len_1601_ver_2	3.33649	1.A.1.11.10
	roa_locus_43023_iso_1_len_570_ver_2	1.93998	1.A.1.11.10
	roa_locus_26265_iso_10_len_1183_ver_2	3.58709	1.A.1.11.11
	roa_locus_9542_iso_2_len_394_ver_2	4.66288	1.A.1.11.12
	roa_locus_25032_iso_1_len_362_ver_2	4.94008	1.A.1.11.12
	roa_locus_3799_iso_4_len_1162_ver_2	0.702611	1.A.1.11.14
	roa_locus_5362_iso_2_len_1974_ver_2	4.61379	1.A.1.11.14
	roa_locus_10678_iso_5_len_1742_ver_2	5.09	1.A.1.11.14
	roa_locus_14762_iso_1_len_289_ver_2	3.03318	1.A.1.11.14
	roa_locus_16253_iso_1_len_868_ver_2	7.00968	1.A.1.11.14
	roa_locus_20150_iso_2_len_1362_ver_2	2.73647	1.A.1.11.14
	roa_locus_5382_iso_6_len_2054_ver_2	4.98412	1.A.1.11.15-1
	roa_locus_17657_iso_2_len_2537_ver_2	7.58692	1.A.1.11.15-1
	roa_locus_49840_iso_1_len_517_ver_2	3.98796	1.A.1.11.15-1
	roa_locus_14567_iso_2_len_2400_ver_2	5.22262	1.A.1.11.15-2
	roa_locus_20699_iso_1_len_394_ver_2	0.396344	1.A.1.11.15-2
	roa_locus_37580_iso_1_len_634_ver_2	3.38681	1.A.1.11.15-2
	roa_locus_4384_iso_4_len_1060_ver_2	5.4736	1.A.1.11.16
	roa_locus_11490_iso_5_len_604_ver_2	3.72554	1.A.1.11.16
	roa_locus_14749_iso_1_len_413_ver_2	8.59166	1.A.1.11.16
	roa_locus_20870_iso_3_len_1050_ver_2	0.24356	1.A.1.11.17
	roa_locus_27826_iso_1_len_260_ver_2	6.89797	1.A.1.11.20
	roa_locus_4925_iso_1_len_583_ver_2	0.355795	1.A.1.11.21
	roa_locus_23963_iso_3_len_1308_ver_2	0.279714	1.A.1.11.21
	roa_locus_9411_iso_4_len_961_ver_2	3.96317	1.A.1.11.23
	roa_locus_6393_iso_2_len_3782_ver_2	3.5773	1.A.1.11.24
	roa_locus_12910_iso_1_len_941_ver_2	0.826762	1.A.1.11.24
	roa_locus_6741_iso_6_len_1956_ver_2	1.43429	1.A.1.11.28
	roa_locus_14411_iso_1_len_444_ver_2	5.74657	1.A.1.11.28
	roa_locus_7431_iso_3_len_1908_ver_2	0.601587	1.A.1.11.29
	roa_locus_15668_iso_3_len_1690_ver_2	2.78741	1.A.1.11.29
	roa_locus_2197_iso_3_len_2520_ver_2	0.528004	1.A.1.11.3
	roa_locus_12288_iso_3_len_2040_ver_2	1.79753	1.A.1.11.3
	roa_locus_49431_iso_1_len_296_ver_2	8.49972	1.A.1.11.3
	roa_locus_3266_iso_6_len_1573_ver_2	1.22814	1.A.1.11.31
	roa_locus_18065_iso_1_len_1059_ver_2	1.36711	1.A.1.11.32
	roa_locus_40922_iso_1_len_919_ver_2	2.34213	1.A.1.11.32
	roa_locus_16242_iso_1_len_290_ver_2	1.00052	1.A.1.11.33
	roa_locus_18802_iso_3_len_4329_ver_2	0.849858	1.A.1.11.33
	roa_locus_38959_iso_1_len_917_ver_2	0.0525415	1.A.1.11.33
	roa_locus_42220_iso_1_len_313_ver_2	0.600134	1.A.1.11.33
	roa_locus_4371_iso_1_len_832_ver_2	1.52494	1.A.1.11.35
	roa_locus_17509_iso_1_len_422_ver_2	1.13031	1.A.1.11.35
	roa_locus_38931_iso_7_len_905_ver_2	0.660518	1.A.1.11.6
	roa_locus_30178_iso_1_len_534_ver_2	3.74646	1.A.1.11.8
	roa_locus_39124_iso_5_len_1098_ver_2	4.90802	1.A.1.11.8
	roa_locus_83012_iso_1_len_317_ver_2	9.38057	1.A.1.11.8
	roa_locus_29947_iso_1_len_298_ver_2	0.440555	1.A.1.11.9
	roa_locus_36677_iso_1_len_1105_ver_2	6.98314	1.A.1.11.9
	roa_locus_25123_iso_5_len_1264_ver_2	0.92659	1.A.1.13.10
	roa_locus_5785_iso_1_len_365_ver_2	1.43722	1.A.1.13.3
	roa_locus_43356_iso_1_len_631_ver_2	2.49925	1.A.1.13.4
	roa_locus_1983_iso_2_len_1158_ver_2	1.72221	1.A.1.13.8
	roa_locus_14514_iso_1_len_1943_ver_2	0.179938	1.A.1.14.3
	roa_locus_5380_iso_6_len_1434_ver_2	2.96718	1.A.1.14.9
	roa_locus_47040_iso_1_len_491_ver_2	1.13952	1.A.1.15.1
	roa_locus_38698_iso_1_len_512_ver_2	1.9201	1.A.1.15.5
	roa_locus_5615_iso_2_len_1774_ver_2	2.63363	1.A.1.16.3
	roa_locus_2449_iso_6_len_593_ver_2	1.84051	1.A.1.17.1
	roa_locus_47318_iso_3_len_552_ver_2	3.01289	1.A.1.18.1
	roa_locus_838_iso_7_len_1840_ver_2	2.6096	1.A.1.19.1-3
	roa_locus_29686_iso_1_len_335_ver_2	3.21628	1.A.1.19.1-6
	roa_locus_35481_iso_2_len_1724_ver_2	0.850259	1.A.1.19.3
	roa_locus_6047_iso_3_len_1950_ver_2	5.97027	1.A.1.19.3-1
	roa_locus_39814_iso_2_len_397_ver_2	5.21524	1.A.1.2.18
	roa_locus_14299_iso_1_len_992_ver_2	5.69034e-07	1.A.1.2.2
	roa_locus_22842_iso_5_len_1085_ver_2	8.59396	1.A.1.2.2
	roa_locus_26464_iso_3_len_1066_ver_2	4.07461	1.A.1.2.20
	roa_locus_48963_iso_1_len_497_ver_2	1.22241	1.A.1.2.20
	roa_locus_15520_iso_4_len_1720_ver_2	2.01125	1.A.1.2.25
	roa_locus_15605_iso_3_len_1636_ver_2	3.28525	1.A.1.2.28
	roa_locus_24047_iso_1_len_253_ver_2	2.06249	1.A.1.2.3
	roa_locus_9850_iso_1_len_333_ver_2	0.0706994	1.A.1.2.31
	roa_locus_42642_iso_1_len_479_ver_2	0.530802	1.A.1.2.4-1
	roa_locus_39624_iso_1_len_299_ver_2	2.62266	1.A.1.2.7
	roa_locus_5041_iso_5_len_3379_ver_2	0.974882	1.A.1.2.8-1
	roa_locus_35708_iso_1_len_326_ver_2	3.90049	1.A.1.20.6
	roa_locus_3628_iso_2_len_1366_ver_2	4.04068	1.A.1.20.8
	roa_locus_14759_iso_1_len_1616_ver_2	0.0361425	1.A.1.20.8
	roa_locus_15545_iso_1_len_1262_ver_2	0.0447284	1.A.1.20.8
	roa_locus_27920_iso_1_len_299_ver_2	4.13285	1.A.1.22.1
	roa_locus_8508_iso_4_len_3189_ver_2	5.28561e-28	1.A.1.23.2
	roa_locus_45335_iso_2_len_404_ver_2	0.985116	1.A.1.23.2
	roa_locus_4739_iso_1_len_278_ver_2	3.4762	1.A.1.24.2
	roa_locus_7585_iso_2_len_633_ver_2	4.8005	1.A.1.24.5
	roa_locus_2361_iso_4_len_1448_ver_2	0.000814151	1.A.1.29.5
	roa_locus_5125_iso_5_len_906_ver_2	8.34875e-07	1.A.1.29.5
	roa_locus_6797_iso_6_len_2349_ver_2	1.94634	1.A.1.29.7
	roa_locus_17884_iso_3_len_416_ver_2	0.25601	1.A.1.29.7
	roa_locus_64757_iso_1_len_495_ver_2	1.66185	1.A.1.3.1
	roa_locus_41217_iso_1_len_280_ver_2	2.38948	1.A.1.3.2
	roa_locus_18949_iso_5_len_1065_ver_2	7.12615	1.A.1.3.3
	roa_locus_22498_iso_5_len_1787_ver_2	4.65169	1.A.1.3.3
	roa_locus_25765_iso_1_len_280_ver_2	7.79178	1.A.1.3.6
	roa_locus_17351_iso_3_len_2934_ver_2	4.45178	1.A.1.3.8
	roa_locus_19330_iso_1_len_416_ver_2	0.161958	1.A.1.3.8
	roa_locus_25996_iso_1_len_377_ver_2	3.07179	1.A.1.3.8
	roa_locus_5616_iso_1_len_2390_ver_2	6.01901	1.A.1.3.9
	roa_locus_5472_iso_9_len_4515_ver_2	0	1.A.1.4.1
	roa_locus_421_iso_2_len_2559_ver_2	1.0739e-61	1.A.1.4.12
	roa_locus_1022_iso_9_len_3079_ver_2	4.4538e-69	1.A.1.4.12
	roa_locus_29766_iso_1_len_564_ver_2	5.23004	1.A.1.4.4
	roa_locus_10844_iso_3_len_2628_ver_2	0	1.A.1.4.5
	roa_locus_33595_iso_1_len_1015_ver_2	9.45803	1.A.1.4.6
	roa_locus_37546_iso_1_len_721_ver_2	1.03505	1.A.1.4.7
	roa_locus_21319_iso_1_len_276_ver_2	4.40134	1.A.1.5.1
	roa_locus_57429_iso_1_len_500_ver_2	0.0259622	1.A.1.5.1
	roa_locus_13473_iso_4_len_674_ver_2	3.05918	1.A.1.5.12
	roa_locus_3101_iso_1_len_334_ver_2	0.924477	1.A.1.5.15
	roa_locus_37686_iso_1_len_780_ver_2	1.92991e-87	1.A.1.5.27
	roa_locus_38750_iso_3_len_2392_ver_2	0	1.A.1.5.27
	roa_locus_67325_iso_1_len_333_ver_2	4.68369e-10	1.A.1.5.27
	roa_locus_3874_iso_6_len_2051_ver_2	0.315047	1.A.1.5.28
	roa_locus_45527_iso_1_len_302_ver_2	1.44889	1.A.1.5.30
	roa_locus_41170_iso_3_len_329_ver_2	9.20829	1.A.1.5.32
	roa_locus_11047_iso_4_len_2333_ver_2	8.48953e-129	1.A.1.5.5
	roa_locus_30282_iso_2_len_2029_ver_2	0	1.A.1.5.5
	roa_locus_51775_iso_3_len_389_ver_2	1.8735e-17	1.A.1.5.6
	roa_locus_8930_iso_7_len_1657_ver_2	1.72993	1.A.1.5.7
	roa_locus_14262_iso_1_len_400_ver_2	0.188471	1.A.1.5.8
	roa_locus_5685_iso_1_len_1367_ver_2	9.75613e-162	1.A.1.7.4
	roa_locus_40942_iso_1_len_599_ver_2	2.22156	1.A.1.9.13
	roa_locus_42953_iso_2_len_1459_ver_2	1.91907	1.A.1.9.6
	roa_locus_30364_iso_1_len_471_ver_2	1.05888	1.A.1.9.8
	roa_locus_1636_iso_5_len_1959_ver_2	2.74092	1.A.10.1.10
	roa_locus_4819_iso_1_len_3498_ver_2	1.62422e-154	1.A.10.1.10
	roa_locus_18025_iso_1_len_1497_ver_2	1.81818e-34	1.A.10.1.10
	roa_locus_23515_iso_1_len_440_ver_2	2.28728	1.A.10.1.17
	roa_locus_41947_iso_1_len_335_ver_2	1.48519	1.A.10.1.18
	roa_locus_32067_iso_2_len_797_ver_2	3.04168	1.A.10.1.19
	roa_locus_2879_iso_1_len_291_ver_2	0.213448	1.A.10.1.2
	roa_locus_10117_iso_1_len_1101_ver_2	0.508371	1.A.10.1.20-1
	roa_locus_19526_iso_1_len_2115_ver_2	0.291356	1.A.10.1.21
	roa_locus_528_iso_6_len_3578_ver_2	0	1.A.10.1.24
	roa_locus_24905_iso_1_len_303_ver_2	0.572846	1.A.10.1.28
	roa_locus_7003_iso_5_len_1041_ver_2	2.54318	1.A.10.1.29
	roa_locus_2113_iso_3_len_405_ver_2	2.42507	1.A.10.1.30
	roa_locus_5941_iso_4_len_1257_ver_2	2.43301	1.A.10.1.30
	roa_locus_20217_iso_1_len_706_ver_2	1.51233	1.A.10.1.30
	roa_locus_51434_iso_1_len_343_ver_2	8.61538	1.A.10.1.30
	roa_locus_12078_iso_5_len_2310_ver_2	9.86858e-08	1.A.10.1.31
	roa_locus_21173_iso_1_len_2155_ver_2	5.36797e-22	1.A.10.1.31
	roa_locus_3898_iso_3_len_1220_ver_2	1.19794	1.A.10.1.33
	roa_locus_3967_iso_10_len_2652_ver_2	5.30598	1.A.10.1.5
	roa_locus_7486_iso_5_len_1726_ver_2	3.06378	1.A.10.1.5
	roa_locus_11046_iso_1_len_681_ver_2	5.20267	1.A.10.1.6
	roa_locus_10794_iso_1_len_303_ver_2	1.77145	1.A.10.1.8
	roa_locus_38142_iso_4_len_1977_ver_2	0.340072	1.A.10.1.9
	roa_locus_38875_iso_3_len_769_ver_2	8.24219	1.A.10.1.9
	roa_locus_2650_iso_2_len_973_ver_2	2.11036	1.A.10.2.1
	roa_locus_8125_iso_3_len_894_ver_2	2.82396	1.A.10.2.2
	roa_locus_35444_iso_1_len_806_ver_2	2.42185e-23	1.A.101.1.3
	roa_locus_69765_iso_1_len_265_ver_2	1.22741	1.A.101.2.1
	roa_locus_5001_iso_3_len_1950_ver_2	1.6953	1.A.101.2.4
	roa_locus_33146_iso_1_len_681_ver_2	0.331152	1.A.101.3.3
	roa_locus_40272_iso_1_len_661_ver_2	0.240956	1.A.101.5.3
	roa_locus_38413_iso_1_len_288_ver_2	1.54253	1.A.101.6.4
	roa_locus_11417_iso_1_len_1274_ver_2	0.598768	1.A.101.8.3
	roa_locus_9449_iso_1_len_1700_ver_2	2.06215	1.A.104.1.1
	roa_locus_20161_iso_1_len_1016_ver_2	2.66318	1.A.105.1.3
	roa_locus_21005_iso_3_len_987_ver_2	1.17534	1.A.105.1.3
	roa_locus_26508_iso_4_len_674_ver_2	1.58697	1.A.106.1.2
	roa_locus_10040_iso_4_len_1541_ver_2	1.28743	1.A.106.1.5
	roa_locus_3834_iso_5_len_2936_ver_2	7.27886	1.A.107.1.4
	roa_locus_15477_iso_1_len_727_ver_2	0.804603	1.A.107.1.4
	roa_locus_21175_iso_1_len_304_ver_2	5.49175	1.A.108.1.2
	roa_locus_9970_iso_4_len_1318_ver_2	3.72597	1.A.109.1.1
	roa_locus_6789_iso_3_len_1507_ver_2	1.68845	1.A.11.1.8
	roa_locus_17581_iso_1_len_371_ver_2	2.11913	1.A.11.1.8
	roa_locus_72282_iso_1_len_1193_ver_2	7.73437e-160	1.A.11.2.1
	roa_locus_83903_iso_1_len_283_ver_2	3.41042e-27	1.A.11.2.1
	roa_locus_67523_iso_2_len_1392_ver_2	0	1.A.11.2.2
	roa_locus_72621_iso_1_len_390_ver_2	1.45514e-20	1.A.11.2.2
	roa_locus_12771_iso_2_len_330_ver_2	4.02406	1.A.11.2.4
	roa_locus_71210_iso_1_len_359_ver_2	3.19144e-05	1.A.11.2.8
	roa_locus_20273_iso_2_len_1519_ver_2	4.01212	1.A.11.3.2
	roa_locus_15363_iso_5_len_965_ver_2	0.0045293	1.A.11.3.4
	roa_locus_9871_iso_1_len_253_ver_2	0.541509	1.A.11.4.6
	roa_locus_772_iso_6_len_2090_ver_2	0.243994	1.A.110.1.10
	roa_locus_23371_iso_2_len_480_ver_2	0.291917	1.A.110.1.10
	roa_locus_3654_iso_9_len_4361_ver_2	1.42909	1.A.110.1.4
	roa_locus_19547_iso_1_len_390_ver_2	4.83442	1.A.110.1.9
	roa_locus_31200_iso_1_len_762_ver_2	1.42259	1.A.111.1.9
	roa_locus_3284_iso_2_len_2072_ver_2	3.81316e-13	1.A.112.1.4
	roa_locus_3596_iso_9_len_1844_ver_2	7.27172e-46	1.A.112.1.4
	roa_locus_10041_iso_7_len_2614_ver_2	1.05049	1.A.112.1.5
	roa_locus_63284_iso_1_len_797_ver_2	4.16234	1.A.112.1.5
	roa_locus_18681_iso_1_len_398_ver_2	8.70127e-05	1.A.112.1.6
	roa_locus_12935_iso_5_len_1751_ver_2	2.20578	1.A.114.1.1
	roa_locus_237_iso_1_len_1262_ver_2	0.170306	1.A.115.1.1
	roa_locus_6337_iso_9_len_1315_ver_2	0.0858075	1.A.115.1.1
	roa_locus_1077_iso_2_len_1123_ver_2	1.50861e-06	1.A.115.1.2
	roa_locus_1582_iso_1_len_1065_ver_2	3.83156e-12	1.A.115.1.2
	roa_locus_5960_iso_5_len_1167_ver_2	7.60849e-10	1.A.115.1.2
	roa_locus_7696_iso_7_len_2643_ver_2	0.0484606	1.A.115.1.2
	roa_locus_8510_iso_7_len_1633_ver_2	6.0304e-13	1.A.115.1.2
	roa_locus_9162_iso_3_len_1357_ver_2	0.0420183	1.A.115.1.2
	roa_locus_11860_iso_5_len_1240_ver_2	1.75546e-07	1.A.115.1.2
	roa_locus_13434_iso_4_len_1114_ver_2	1.22944e-06	1.A.115.1.2
	roa_locus_17779_iso_2_len_1397_ver_2	3.08843e-11	1.A.115.1.2
	roa_locus_3333_iso_2_len_1856_ver_2	1.38581e-12	1.A.115.1.5
	roa_locus_5494_iso_1_len_1114_ver_2	1.78072e-26	1.A.115.1.5
	roa_locus_9894_iso_6_len_1246_ver_2	2.14964e-20	1.A.115.1.5
	roa_locus_12807_iso_1_len_1082_ver_2	2.18124e-25	1.A.115.1.5
	roa_locus_33994_iso_1_len_834_ver_2	0.0755906	1.A.115.1.5
	roa_locus_28450_iso_3_len_900_ver_2	1.7544	1.A.117.1.6
	roa_locus_12739_iso_3_len_514_ver_2	2.02818	1.A.118.1.2
	roa_locus_7400_iso_1_len_2021_ver_2	1.5143e-87	1.A.119.1.1
	roa_locus_8263_iso_6_len_4660_ver_2	4.39874e-83	1.A.119.1.1
	roa_locus_19146_iso_4_len_1253_ver_2	6.96694	1.A.119.1.1
	roa_locus_2093_iso_3_len_1381_ver_2	0.0534745	1.A.12.2.1
	roa_locus_8612_iso_5_len_1990_ver_2	7.03779e-74	1.A.12.2.1
	roa_locus_812_iso_3_len_1410_ver_2	0.00589955	1.A.12.2.2
	roa_locus_1488_iso_2_len_853_ver_2	8.83478e-08	1.A.12.2.2
	roa_locus_1598_iso_8_len_2698_ver_2	2.47766e-09	1.A.12.2.2
	roa_locus_1934_iso_4_len_994_ver_2	0.000219579	1.A.12.2.2
	roa_locus_8235_iso_3_len_1017_ver_2	0.00117802	1.A.12.2.2
	roa_locus_13256_iso_1_len_301_ver_2	0.013572	1.A.12.2.2
	roa_locus_25350_iso_3_len_760_ver_2	2.76984e-06	1.A.12.2.2
	roa_locus_28895_iso_1_len_742_ver_2	0.000142148	1.A.12.2.2
	roa_locus_1872_iso_3_len_948_ver_2	1.6682	1.A.12.3.1
	roa_locus_9678_iso_6_len_1438_ver_2	0.000718955	1.A.12.3.2
	roa_locus_41833_iso_2_len_335_ver_2	0.0022096	1.A.12.3.2
	roa_locus_3800_iso_5_len_923_ver_2	1.41337	1.A.120.1.1
	roa_locus_4946_iso_3_len_1052_ver_2	3.39614	1.A.120.1.1
	roa_locus_19369_iso_1_len_1077_ver_2	4.15721	1.A.120.1.2
	roa_locus_20037_iso_1_len_1014_ver_2	0.155999	1.A.120.1.2
	roa_locus_46328_iso_2_len_433_ver_2	1.12031	1.A.120.1.2
	roa_locus_26167_iso_2_len_654_ver_2	5.41611	1.A.121.1.4
	roa_locus_34875_iso_1_len_292_ver_2	0.137582	1.A.121.1.4
	roa_locus_4346_iso_1_len_451_ver_2	2.75146	1.A.121.1.5
	roa_locus_31967_iso_1_len_821_ver_2	3.06844	1.A.122.1.2
	roa_locus_4853_iso_1_len_2870_ver_2	1.84933	1.A.13.1.1
	roa_locus_17679_iso_1_len_1472_ver_2	2.26354	1.A.13.1.2
	roa_locus_26137_iso_1_len_526_ver_2	2.32362	1.A.13.1.2
	roa_locus_43146_iso_2_len_787_ver_2	0.794668	1.A.13.1.2
	roa_locus_44845_iso_1_len_418_ver_2	0.522797	1.A.13.1.3
	roa_locus_4777_iso_3_len_1913_ver_2	7.23549	1.A.13.1.6
	roa_locus_4764_iso_8_len_2757_ver_2	0	1.A.13.2.1
	roa_locus_19885_iso_9_len_2446_ver_2	5.05502e-66	1.A.13.2.1
	roa_locus_31717_iso_5_len_1461_ver_2	3.44866e-126	1.A.13.2.1
	roa_locus_3167_iso_1_len_2887_ver_2	3.70667e-07	1.A.13.2.2
	roa_locus_8476_iso_5_len_2573_ver_2	9.12843e-09	1.A.13.2.4
	roa_locus_771_iso_5_len_1380_ver_2	2.24545e-19	1.A.14.1.1
	roa_locus_21634_iso_2_len_917_ver_2	2.92779	1.A.14.1.4
	roa_locus_3778_iso_3_len_459_ver_2	0.00350179	1.A.14.3.13
	roa_locus_8455_iso_1_len_438_ver_2	0.00309922	1.A.14.3.13
	roa_locus_1959_iso_3_len_1875_ver_2	0.784859	1.A.14.3.14
	roa_locus_2714_iso_5_len_4174_ver_2	1.35551	1.A.15.1.3
	roa_locus_17888_iso_1_len_850_ver_2	1.12483	1.A.15.1.3
	roa_locus_39361_iso_1_len_463_ver_2	0.611841	1.A.16.3.2
	roa_locus_19367_iso_1_len_469_ver_2	2.51275e-52	1.A.17.1.11
	roa_locus_19368_iso_1_len_531_ver_2	7.95096e-56	1.A.17.1.11
	roa_locus_61978_iso_1_len_692_ver_2	6.01994e-97	1.A.17.1.11
	roa_locus_8081_iso_3_len_1303_ver_2	1.07134	1.A.17.1.12
	roa_locus_10013_iso_1_len_616_ver_2	1.2798	1.A.17.1.14
	roa_locus_14418_iso_1_len_524_ver_2	3.1977	1.A.17.1.19
	roa_locus_4922_iso_4_len_2101_ver_2	0.91411	1.A.17.1.22
	roa_locus_8026_iso_4_len_1883_ver_2	0.499885	1.A.17.1.25
	roa_locus_45492_iso_1_len_773_ver_2	0.820177	1.A.17.1.29
	roa_locus_1310_iso_1_len_430_ver_2	1.9803	1.A.17.1.5
	roa_locus_1411_iso_1_len_429_ver_2	0.654866	1.A.17.1.6
	roa_locus_24899_iso_3_len_1400_ver_2	3.2239	1.A.17.1.7
	roa_locus_10575_iso_2_len_1194_ver_2	2.15294	1.A.17.2.6
	roa_locus_13303_iso_4_len_2695_ver_2	0.926563	1.A.17.3.1
	roa_locus_22_iso_6_len_1858_ver_2	0.679107	1.A.17.3.5
	roa_locus_32909_iso_1_len_384_ver_2	0.694989	1.A.17.3.6
	roa_locus_31279_iso_1_len_479_ver_2	3.34512	1.A.17.3.8
	roa_locus_46086_iso_1_len_666_ver_2	2.09771	1.A.17.3.8
	roa_locus_24400_iso_1_len_1218_ver_2	0.139882	1.A.17.4.11
	roa_locus_31638_iso_1_len_1022_ver_2	1.56717	1.A.17.4.12
	roa_locus_2076_iso_1_len_1736_ver_2	4.05045	1.A.17.4.13-3
	roa_locus_25141_iso_1_len_419_ver_2	4.3538	1.A.17.4.16
	roa_locus_41887_iso_1_len_323_ver_2	2.50844	1.A.17.4.16
	roa_locus_29730_iso_1_len_536_ver_2	7.54439	1.A.17.4.2
	roa_locus_5642_iso_4_len_2313_ver_2	1.11828	1.A.17.4.8
	roa_locus_32591_iso_1_len_545_ver_2	0.597496	1.A.17.4.8
	roa_locus_21754_iso_1_len_704_ver_2	0.159666	1.A.17.5.10
	roa_locus_24375_iso_3_len_645_ver_2	1.00849	1.A.17.5.15
	roa_locus_3902_iso_1_len_2908_ver_2	0	1.A.17.5.20
	roa_locus_43470_iso_1_len_280_ver_2	0.00858753	1.A.17.5.6
	roa_locus_7656_iso_1_len_1263_ver_2	5.61325	1.A.17.5.7
	roa_locus_8353_iso_1_len_1319_ver_2	3.11641	1.A.17.5.8
	roa_locus_10943_iso_9_len_1498_ver_2	4.77316	1.A.17.5.8
	roa_locus_24539_iso_1_len_801_ver_2	5.38221	1.A.17.5.9
	roa_locus_25380_iso_1_len_594_ver_2	1.90058	1.A.17.5.9
	roa_locus_14832_iso_1_len_733_ver_2	0.946199	1.A.17.6.1
	roa_locus_36122_iso_1_len_907_ver_2	0.430526	1.A.17.6.2
	roa_locus_33577_iso_1_len_278_ver_2	2.33598	1.A.17.6.3
	roa_locus_11484_iso_3_len_881_ver_2	2.07834	1.A.17.7.5
	roa_locus_17342_iso_1_len_612_ver_2	8.91109	1.A.2.1.10
	roa_locus_33237_iso_1_len_780_ver_2	4.84295	1.A.2.1.12
	roa_locus_1371_iso_4_len_1503_ver_2	8.01972	1.A.2.1.14
	roa_locus_6057_iso_6_len_1614_ver_2	6.40086	1.A.2.1.14
	roa_locus_10677_iso_6_len_1909_ver_2	5.31442	1.A.2.1.15
	roa_locus_40507_iso_1_len_1322_ver_2	3.57738	1.A.2.2.1
	roa_locus_2205_iso_5_len_926_ver_2	4.51748	1.A.20.2.2
	roa_locus_2742_iso_4_len_1779_ver_2	4.83651	1.A.21.1.11
	roa_locus_2688_iso_4_len_3777_ver_2	0.599049	1.A.21.1.4
	roa_locus_9695_iso_6_len_587_ver_2	3.21739	1.A.21.1.8
	roa_locus_5319_iso_5_len_2203_ver_2	5.8695	1.A.21.1.9
	roa_locus_27701_iso_1_len_527_ver_2	2.37033	1.A.21.1.9
	roa_locus_23811_iso_1_len_755_ver_2	6.32097	1.A.21.2.1
	roa_locus_27704_iso_1_len_765_ver_2	4.23066	1.A.21.2.1
	roa_locus_11916_iso_2_len_653_ver_2	5.34198	1.A.22.1.13
	roa_locus_13955_iso_3_len_1888_ver_2	0.676831	1.A.23.1.1
	roa_locus_41830_iso_1_len_545_ver_2	1.66163	1.A.23.1.5
	roa_locus_11143_iso_1_len_582_ver_2	8.41386	1.A.23.3.1
	roa_locus_27712_iso_1_len_594_ver_2	0.424831	1.A.23.3.2
	roa_locus_5893_iso_2_len_1042_ver_2	7.16203	1.A.23.4.1
	roa_locus_5368_iso_4_len_2211_ver_2	1.02372e-138	1.A.23.4.14
	roa_locus_9637_iso_5_len_2750_ver_2	4.9652e-162	1.A.23.4.14
	roa_locus_48732_iso_1_len_294_ver_2	1.5873	1.A.23.4.15
	roa_locus_14215_iso_8_len_2373_ver_2	0	1.A.23.4.4
	roa_locus_13476_iso_1_len_301_ver_2	1.1126	1.A.23.4.7
	roa_locus_12759_iso_1_len_316_ver_2	1.37476	1.A.25.1.10
	roa_locus_27702_iso_1_len_298_ver_2	1.3389	1.A.25.1.14
	roa_locus_27160_iso_1_len_282_ver_2	6.64852	1.A.25.1.5
	roa_locus_43822_iso_4_len_1178_ver_2	0.540199	1.A.25.1.9
	roa_locus_21812_iso_1_len_552_ver_2	4.31247	1.A.25.2.2
	roa_locus_9173_iso_5_len_1347_ver_2	2.84677	1.A.25.3.1
	roa_locus_29174_iso_1_len_2213_ver_2	1.03897e-19	1.A.25.3.1
	roa_locus_45183_iso_1_len_365_ver_2	0.288459	1.A.25.3.1
	roa_locus_10902_iso_7_len_2706_ver_2	4.28793e-13	1.A.25.3.1-2
	roa_locus_14781_iso_1_len_948_ver_2	2.90709	1.A.25.3.1-2
	roa_locus_11043_iso_5_len_831_ver_2	3.68531	1.A.25.3.1-3
	roa_locus_22244_iso_1_len_1431_ver_2	1.95504e-10	1.A.25.3.1-3
	roa_locus_856_iso_4_len_3329_ver_2	4.75289e-44	1.A.25.3.4
	roa_locus_1167_iso_1_len_297_ver_2	4.7482	1.A.25.3.4
	roa_locus_1849_iso_8_len_3138_ver_2	8.58279e-45	1.A.25.3.4
	roa_locus_2974_iso_8_len_2732_ver_2	7.83357e-15	1.A.25.3.4
	roa_locus_3824_iso_12_len_3169_ver_2	1.42924e-34	1.A.25.3.4
	roa_locus_3912_iso_4_len_2918_ver_2	1.14823e-48	1.A.25.3.4
	roa_locus_4500_iso_1_len_3146_ver_2	7.67254e-36	1.A.25.3.4
	roa_locus_4839_iso_3_len_2970_ver_2	2.34967e-35	1.A.25.3.4
	roa_locus_5015_iso_8_len_3032_ver_2	2.49878e-47	1.A.25.3.4
	roa_locus_5692_iso_5_len_2747_ver_2	5.73282e-33	1.A.25.3.4
	roa_locus_6569_iso_1_len_2921_ver_2	6.883e-48	1.A.25.3.4
	roa_locus_7061_iso_2_len_3130_ver_2	2.19845e-40	1.A.25.3.4
	roa_locus_7308_iso_1_len_2793_ver_2	3.67913e-31	1.A.25.3.4
	roa_locus_7336_iso_9_len_3643_ver_2	8.92308e-44	1.A.25.3.4
	roa_locus_7975_iso_14_len_2901_ver_2	6.04879e-32	1.A.25.3.4
	roa_locus_8162_iso_4_len_3036_ver_2	6.21916e-41	1.A.25.3.4
	roa_locus_8264_iso_7_len_3061_ver_2	1.92392e-34	1.A.25.3.4
	roa_locus_8307_iso_1_len_1083_ver_2	8.73769e-13	1.A.25.3.4
	roa_locus_8734_iso_3_len_3137_ver_2	6.27595e-19	1.A.25.3.4
	roa_locus_9377_iso_2_len_3008_ver_2	4.98957e-41	1.A.25.3.4
	roa_locus_10861_iso_1_len_2145_ver_2	1.21453e-12	1.A.25.3.4
	roa_locus_11278_iso_3_len_3217_ver_2	1.74054e-25	1.A.25.3.4
	roa_locus_12603_iso_1_len_2977_ver_2	6.12502e-37	1.A.25.3.4
	roa_locus_12798_iso_3_len_2553_ver_2	4.20872e-41	1.A.25.3.4
	roa_locus_13352_iso_2_len_3220_ver_2	8.88843e-21	1.A.25.3.4
	roa_locus_13768_iso_3_len_3061_ver_2	4.3071e-46	1.A.25.3.4
	roa_locus_13866_iso_4_len_1750_ver_2	0.973291	1.A.25.3.4
	roa_locus_14680_iso_2_len_2829_ver_2	3.3299e-25	1.A.25.3.4
	roa_locus_15777_iso_4_len_883_ver_2	1.11839e-09	1.A.25.3.4
	roa_locus_15784_iso_3_len_2314_ver_2	7.63181e-37	1.A.25.3.4
	roa_locus_15846_iso_1_len_1734_ver_2	0.000368263	1.A.25.3.4
	roa_locus_17690_iso_3_len_2730_ver_2	5.89601e-35	1.A.25.3.4
	roa_locus_18476_iso_1_len_450_ver_2	2.99137e-14	1.A.25.3.4
	roa_locus_18870_iso_5_len_1043_ver_2	0.100296	1.A.25.3.4
	roa_locus_19444_iso_1_len_882_ver_2	4.87694e-14	1.A.25.3.4
	roa_locus_20482_iso_1_len_2920_ver_2	1.29308e-46	1.A.25.3.4
	roa_locus_21240_iso_2_len_3650_ver_2	1.47891e-37	1.A.25.3.4
	roa_locus_28763_iso_1_len_838_ver_2	1.60089e-18	1.A.25.3.4
	roa_locus_34328_iso_1_len_357_ver_2	1.71821e-08	1.A.25.3.4
	roa_locus_43028_iso_1_len_967_ver_2	1.06467e-13	1.A.25.3.4
	roa_locus_43331_iso_1_len_282_ver_2	2.12837	1.A.25.3.4
	roa_locus_52381_iso_1_len_611_ver_2	0.00300265	1.A.25.3.4
	roa_locus_8414_iso_1_len_434_ver_2	1.24157	1.A.25.3.6
	roa_locus_30845_iso_2_len_874_ver_2	1.99709	1.A.25.3.6
	roa_locus_65379_iso_1_len_328_ver_2	1.39157	1.A.25.3.6
	roa_locus_2815_iso_9_len_1809_ver_2	0.00140157	1.A.26.1.2
	roa_locus_354_iso_8_len_960_ver_2	2.23497	1.A.26.1.7
	roa_locus_21539_iso_1_len_885_ver_2	1.2313	1.A.27.1.8
	roa_locus_1974_iso_7_len_1305_ver_2	1.42127	1.A.27.3.3
	roa_locus_4800_iso_3_len_832_ver_2	2.42757	1.A.28.1.6
	roa_locus_6157_iso_2_len_3025_ver_2	1.3123	1.A.3.1.1
	roa_locus_18528_iso_1_len_588_ver_2	0.197987	1.A.3.1.1
	roa_locus_20689_iso_3_len_577_ver_2	1.47951	1.A.3.1.1
	roa_locus_23086_iso_1_len_863_ver_2	7.06549	1.A.3.1.1
	roa_locus_43083_iso_4_len_655_ver_2	0.330384	1.A.3.1.1
	roa_locus_44731_iso_1_len_301_ver_2	0.0698355	1.A.3.1.11
	roa_locus_5129_iso_3_len_1497_ver_2	0.225861	1.A.3.1.2
	roa_locus_9794_iso_1_len_1581_ver_2	2.15357	1.A.3.1.2
	roa_locus_16567_iso_1_len_739_ver_2	0.180783	1.A.3.1.2
	roa_locus_2264_iso_3_len_4047_ver_2	1.33821	1.A.3.1.3
	roa_locus_12904_iso_3_len_1716_ver_2	2.11618	1.A.3.1.3
	roa_locus_4171_iso_3_len_1092_ver_2	6.01972	1.A.3.1.4
	roa_locus_26556_iso_9_len_395_ver_2	0.874978	1.A.3.1.5
	roa_locus_36891_iso_6_len_679_ver_2	9.79497	1.A.3.1.5
	roa_locus_4959_iso_4_len_745_ver_2	2.47729	1.A.3.1.7
	roa_locus_46806_iso_1_len_587_ver_2	0.0501574	1.A.3.1.7
	roa_locus_7537_iso_8_len_1548_ver_2	1.18731	1.A.3.1.8
	roa_locus_43349_iso_5_len_528_ver_2	0.657465	1.A.3.1.8
	roa_locus_83650_iso_1_len_418_ver_2	6.56846	1.A.3.1.8
	roa_locus_141_iso_4_len_3516_ver_2	9.00358	1.A.3.2.1
	roa_locus_816_iso_4_len_1177_ver_2	3.23434	1.A.3.2.12
	roa_locus_35736_iso_1_len_499_ver_2	6.5212	1.A.3.2.12
	roa_locus_44071_iso_1_len_395_ver_2	3.76767	1.A.3.2.12
	roa_locus_62895_iso_1_len_489_ver_2	2.03347	1.A.3.2.14
	roa_locus_3770_iso_13_len_2815_ver_2	5.54224	1.A.3.2.17
	roa_locus_15645_iso_1_len_771_ver_2	0.498777	1.A.3.2.17
	roa_locus_32687_iso_1_len_335_ver_2	4.88719	1.A.3.2.17
	roa_locus_7841_iso_2_len_1646_ver_2	1.96357	1.A.3.2.2
	roa_locus_34714_iso_1_len_736_ver_2	0.198636	1.A.3.2.4
	roa_locus_5579_iso_8_len_1945_ver_2	0.356794	1.A.3.2.6
	roa_locus_43250_iso_1_len_378_ver_2	2.23501	1.A.3.2.6
	roa_locus_31759_iso_1_len_558_ver_2	2.39779	1.A.3.2.7
	roa_locus_74218_iso_1_len_370_ver_2	5.3092	1.A.3.2.7
	roa_locus_14935_iso_1_len_450_ver_2	1.80542	1.A.30.1.2-2
	roa_locus_48347_iso_1_len_923_ver_2	6.36148	1.A.30.1.2-2
	roa_locus_3419_iso_1_len_1843_ver_2	0.447223	1.A.30.1.3-1
	roa_locus_28711_iso_1_len_327_ver_2	2.43159	1.A.30.2.9
	roa_locus_495_iso_17_len_5583_ver_2	1.19166	1.A.30.3.3-2
	roa_locus_41308_iso_1_len_319_ver_2	3.81564	1.A.30.4.1
	roa_locus_26692_iso_2_len_339_ver_2	1.75386	1.A.30.4.1-1
	roa_locus_35702_iso_2_len_564_ver_2	5.84373	1.A.30.6.2-1
	roa_locus_55954_iso_1_len_427_ver_2	0.411327	1.A.30.6.5
	roa_locus_86267_iso_1_len_406_ver_2	6.40591	1.A.31.1.3
	roa_locus_1199_iso_3_len_1067_ver_2	3.62047e-115	1.A.31.1.8
	roa_locus_31635_iso_3_len_1160_ver_2	1.32484	1.A.31.1.8
	roa_locus_34903_iso_1_len_1043_ver_2	2.83927e-27	1.A.31.1.8
	roa_locus_27661_iso_1_len_278_ver_2	0.485355	1.A.33.1.1
	roa_locus_20065_iso_1_len_436_ver_2	0.632452	1.A.33.1.5
	roa_locus_14631_iso_1_len_1142_ver_2	1.08006	1.A.35.3.8
	roa_locus_16179_iso_1_len_327_ver_2	0.108933	1.A.35.3.8
	roa_locus_39475_iso_1_len_2142_ver_2	3.04738	1.A.35.5.1
	roa_locus_3152_iso_10_len_1081_ver_2	9.80944e-60	1.A.35.5.3
	roa_locus_39448_iso_1_len_311_ver_2	2.05212	1.A.35.5.5
	roa_locus_33331_iso_1_len_432_ver_2	0.575297	1.A.35.5.7
	roa_locus_69147_iso_1_len_563_ver_2	0.281456	1.A.36.1.1
	roa_locus_3432_iso_2_len_634_ver_2	0.0190669	1.A.38.3.1
	roa_locus_3792_iso_1_len_516_ver_2	2.14206	1.A.38.3.1
	roa_locus_33163_iso_1_len_609_ver_2	0.7461	1.A.4.1.12
	roa_locus_26166_iso_1_len_1321_ver_2	0.255884	1.A.4.1.13
	roa_locus_10454_iso_1_len_12068_ver_2	0.000425693	1.A.4.1.14
	roa_locus_14349_iso_1_len_385_ver_2	6.73902	1.A.4.1.14
	roa_locus_19957_iso_1_len_295_ver_2	6.26876	1.A.4.1.14
	roa_locus_51371_iso_1_len_278_ver_2	3.59904	1.A.4.1.14
	roa_locus_62944_iso_1_len_1020_ver_2	0.248328	1.A.4.1.14
	roa_locus_12431_iso_3_len_1036_ver_2	0.795365	1.A.4.1.2
	roa_locus_34568_iso_1_len_338_ver_2	2.30172	1.A.4.1.2
	roa_locus_14893_iso_2_len_445_ver_2	9.3731	1.A.4.1.7
	roa_locus_6589_iso_3_len_1204_ver_2	0.11059	1.A.4.1.8
	roa_locus_69215_iso_1_len_1113_ver_2	0.282845	1.A.4.10.3
	roa_locus_12280_iso_3_len_1692_ver_2	0.411816	1.A.4.2.13
	roa_locus_2877_iso_3_len_1580_ver_2	1.67759	1.A.4.2.9
	roa_locus_12779_iso_4_len_678_ver_2	1.62049	1.A.4.3.4
	roa_locus_11834_iso_2_len_1181_ver_2	2.81337	1.A.4.5.1
	roa_locus_15573_iso_8_len_1270_ver_2	7.9406	1.A.4.5.1
	roa_locus_81164_iso_1_len_441_ver_2	2.22549	1.A.4.5.1
	roa_locus_922_iso_9_len_1363_ver_2	1.95612	1.A.4.5.10
	roa_locus_48008_iso_1_len_254_ver_2	5.20146	1.A.4.5.10
	roa_locus_17530_iso_3_len_3460_ver_2	1.41471	1.A.4.5.11
	roa_locus_88069_iso_1_len_384_ver_2	1.30547	1.A.4.5.11
	roa_locus_14711_iso_1_len_1721_ver_2	0.889821	1.A.4.5.3
	roa_locus_19185_iso_1_len_363_ver_2	1.12675	1.A.4.6.5
	roa_locus_44945_iso_1_len_359_ver_2	1.75647	1.A.4.6.5
	roa_locus_45391_iso_2_len_1437_ver_2	8.70069	1.A.4.6.6
	roa_locus_26102_iso_2_len_699_ver_2	3.59365	1.A.4.7.1
	roa_locus_59542_iso_1_len_294_ver_2	7.31568e-07	1.A.4.7.1
	roa_locus_34792_iso_1_len_433_ver_2	6.03571	1.A.4.9.3
	roa_locus_11684_iso_1_len_723_ver_2	5.11173	1.A.40.2.3
	roa_locus_28547_iso_1_len_539_ver_2	5.02054e-11	1.A.41.2.1
	roa_locus_36711_iso_5_len_758_ver_2	2.42891e-14	1.A.41.2.3
	roa_locus_38274_iso_3_len_861_ver_2	2.57822e-08	1.A.41.2.3
	roa_locus_3430_iso_3_len_947_ver_2	0.204744	1.A.41.2.5
	roa_locus_30594_iso_1_len_535_ver_2	0.0018568	1.A.41.2.8
	roa_locus_37949_iso_1_len_822_ver_2	3.1607e-25	1.A.41.2.8
	roa_locus_46883_iso_1_len_481_ver_2	1.3435e-07	1.A.41.2.8
	roa_locus_19000_iso_9_len_1857_ver_2	4.04288	1.A.43.2.8
	roa_locus_16287_iso_1_len_2416_ver_2	3.96388	1.A.44.1.1
	roa_locus_9066_iso_6_len_929_ver_2	0.665778	1.A.46.1.3
	roa_locus_32974_iso_4_len_651_ver_2	8.31515	1.A.46.1.4
	roa_locus_9297_iso_8_len_2819_ver_2	1.45258	1.A.46.2.10
	roa_locus_7920_iso_7_len_1159_ver_2	2.82023	1.A.46.2.4
	roa_locus_18146_iso_7_len_1327_ver_2	0.613577	1.A.46.2.6
	roa_locus_54939_iso_2_len_377_ver_2	4.28112	1.A.46.2.6
	roa_locus_14135_iso_1_len_1545_ver_2	6.25275e-169	1.A.46.2.7
	roa_locus_24301_iso_2_len_485_ver_2	9.58545	1.A.46.2.9
	roa_locus_7467_iso_5_len_1122_ver_2	2.76857	1.A.48.1.2
	roa_locus_18177_iso_1_len_1946_ver_2	0.0355563	1.A.49.1.1
	roa_locus_4448_iso_9_len_1660_ver_2	1.48076	1.A.5.1.1
	roa_locus_8255_iso_4_len_1197_ver_2	5.88715	1.A.5.1.1
	roa_locus_27039_iso_1_len_573_ver_2	0.0176116	1.A.5.1.1
	roa_locus_4804_iso_5_len_3704_ver_2	7.61605	1.A.5.1.2
	roa_locus_36831_iso_1_len_267_ver_2	0.141115	1.A.5.1.2
	roa_locus_7316_iso_3_len_630_ver_2	0.736303	1.A.5.1.4
	roa_locus_32991_iso_1_len_641_ver_2	2.04664	1.A.5.1.5
	roa_locus_48868_iso_1_len_613_ver_2	2.5386	1.A.5.1.5
	roa_locus_67487_iso_1_len_295_ver_2	3.72372	1.A.5.2.1
	roa_locus_3745_iso_2_len_307_ver_2	0.20164	1.A.5.2.2
	roa_locus_39019_iso_1_len_538_ver_2	3.2443	1.A.5.3.2
	roa_locus_10034_iso_1_len_374_ver_2	0.541107	1.A.5.3.4
	roa_locus_43553_iso_2_len_4399_ver_2	1.44351	1.A.5.4.1
	roa_locus_13671_iso_3_len_1883_ver_2	1.29293	1.A.50.4.4
	roa_locus_1796_iso_1_len_1183_ver_2	9.18644	1.A.50.4.5
	roa_locus_41254_iso_1_len_487_ver_2	2.30088	1.A.51.1.6
	roa_locus_6194_iso_5_len_1074_ver_2	2.25793	1.A.51.2.2
	roa_locus_32944_iso_2_len_427_ver_2	0.243754	1.A.52.1.4-2
	roa_locus_10730_iso_3_len_1648_ver_2	2.95459	1.A.52.2.1
	roa_locus_7105_iso_2_len_1032_ver_2	0.511681	1.A.53.1.11
	roa_locus_13718_iso_1_len_1002_ver_2	0.501074	1.A.53.1.3
	roa_locus_22379_iso_1_len_905_ver_2	6.51197	1.A.53.1.3
	roa_locus_76971_iso_1_len_319_ver_2	1.72769	1.A.53.1.3
	roa_locus_20647_iso_1_len_925_ver_2	2.66662	1.A.53.1.4
	roa_locus_22414_iso_3_len_825_ver_2	0.471752	1.A.53.1.4
	roa_locus_24620_iso_1_len_324_ver_2	0.627279	1.A.53.1.4
	roa_locus_36609_iso_1_len_280_ver_2	0.664047	1.A.53.1.4
	roa_locus_43539_iso_2_len_297_ver_2	2.26004	1.A.53.1.4
	roa_locus_219_iso_1_len_970_ver_2	6.58573	1.A.53.1.5
	roa_locus_12022_iso_1_len_333_ver_2	3.81375	1.A.53.1.5
	roa_locus_12281_iso_4_len_2148_ver_2	6.20043	1.A.53.1.7
	roa_locus_31124_iso_1_len_832_ver_2	1.4648	1.A.53.1.7
	roa_locus_40524_iso_1_len_1712_ver_2	1.53766	1.A.54.5.4
	roa_locus_52444_iso_2_len_599_ver_2	5.85736e-19	1.A.56.1.14
	roa_locus_35600_iso_4_len_739_ver_2	4.16214	1.A.56.1.16
	roa_locus_24485_iso_1_len_316_ver_2	0.748896	1.A.56.1.4
	roa_locus_11794_iso_5_len_1994_ver_2	2.63883	1.A.56.2.1
	roa_locus_16326_iso_1_len_531_ver_2	0.149291	1.A.56.2.2
	roa_locus_3499_iso_6_len_1842_ver_2	0.274846	1.A.57.1.1
	roa_locus_1635_iso_4_len_1845_ver_2	2.64893	1.A.57.1.3
	roa_locus_3916_iso_6_len_1483_ver_2	1.87876	1.A.58.1.3
	roa_locus_15637_iso_5_len_1892_ver_2	0.730079	1.A.59.1.1
	roa_locus_3976_iso_1_len_310_ver_2	1.32868	1.A.6.1.9
	roa_locus_21287_iso_7_len_1806_ver_2	0.182123	1.A.6.1.9
	roa_locus_40294_iso_1_len_536_ver_2	4.46403	1.A.6.2.1
	roa_locus_2286_iso_2_len_337_ver_2	2.12251	1.A.6.2.2-2
	roa_locus_2590_iso_8_len_979_ver_2	1.23362	1.A.6.4.2
	roa_locus_30207_iso_1_len_647_ver_2	6.7603	1.A.6.4.3
	roa_locus_15315_iso_1_len_367_ver_2	2.5614	1.A.62.1.1
	roa_locus_10464_iso_1_len_3045_ver_2	0.228252	1.A.63.2.3
	roa_locus_9160_iso_2_len_673_ver_2	0.590061	1.A.64.5.3
	roa_locus_8011_iso_6_len_1497_ver_2	3.86642e-77	1.A.67.1.4
	roa_locus_15708_iso_8_len_1918_ver_2	3.86166e-77	1.A.67.1.4
	roa_locus_24458_iso_3_len_1181_ver_2	0.0212007	1.A.67.1.4
	roa_locus_8042_iso_2_len_1418_ver_2	1.21295	1.A.67.2.2
	roa_locus_7941_iso_1_len_2662_ver_2	0.665856	1.A.69.1.1-2
	roa_locus_36567_iso_1_len_1681_ver_2	0.560207	1.A.69.1.1-3
	roa_locus_17358_iso_3_len_449_ver_2	6.35782	1.A.69.1.2
	roa_locus_40452_iso_1_len_786_ver_2	4.14325	1.A.69.2.3
	roa_locus_23126_iso_1_len_475_ver_2	4.5134	1.A.69.3.1
	roa_locus_13682_iso_4_len_545_ver_2	5.66123	1.A.69.3.2
	roa_locus_18566_iso_1_len_872_ver_2	1.81847	1.A.7.1.2
	roa_locus_30954_iso_1_len_296_ver_2	0.652411	1.A.7.1.2
	roa_locus_20047_iso_1_len_343_ver_2	4.09729	1.A.7.1.3
	roa_locus_22084_iso_2_len_1362_ver_2	1.0999	1.A.7.1.5
	roa_locus_13726_iso_3_len_1707_ver_2	0.770331	1.A.7.1.9
	roa_locus_49598_iso_1_len_311_ver_2	1.36286	1.A.7.2.2
	roa_locus_44185_iso_1_len_715_ver_2	0.376183	1.A.7.2.6
	roa_locus_33499_iso_2_len_1621_ver_2	1.33245	1.A.7.2.9
	roa_locus_19550_iso_1_len_751_ver_2	0.000318287	1.A.72.3.1-1
	roa_locus_15636_iso_2_len_820_ver_2	0.0115216	1.A.72.3.4
	roa_locus_26785_iso_7_len_1101_ver_2	0.254613	1.A.72.3.4
	roa_locus_6417_iso_3_len_1136_ver_2	0.585701	1.A.72.3.5
	roa_locus_1968_iso_3_len_2306_ver_2	0.277019	1.A.72.4.2
	roa_locus_11452_iso_3_len_584_ver_2	0.481035	1.A.75.1.1
	roa_locus_14429_iso_1_len_681_ver_2	0.1196	1.A.75.1.13
	roa_locus_25363_iso_3_len_800_ver_2	0.0330259	1.A.75.1.13
	roa_locus_5455_iso_4_len_1648_ver_2	1.65346	1.A.75.1.14
	roa_locus_34009_iso_3_len_671_ver_2	3.60716	1.A.75.1.15
	roa_locus_36254_iso_3_len_1277_ver_2	2.89127	1.A.75.1.16
	roa_locus_38192_iso_1_len_288_ver_2	1.27491	1.A.75.1.16
	roa_locus_46765_iso_1_len_277_ver_2	8.3984	1.A.75.1.17
	roa_locus_36977_iso_2_len_483_ver_2	9.93157	1.A.75.1.18
	roa_locus_22248_iso_1_len_314_ver_2	1.13254	1.A.75.1.19
	roa_locus_27580_iso_5_len_2216_ver_2	2.39206	1.A.75.1.19
	roa_locus_40543_iso_3_len_900_ver_2	5.98522	1.A.75.1.19
	roa_locus_45582_iso_1_len_977_ver_2	8.68352	1.A.75.1.20
	roa_locus_5577_iso_1_len_1400_ver_2	7.01932	1.A.75.1.21
	roa_locus_12585_iso_1_len_845_ver_2	0.98757	1.A.75.1.21
	roa_locus_12105_iso_1_len_323_ver_2	2.65853	1.A.75.1.3
	roa_locus_65931_iso_1_len_651_ver_2	2.39368	1.A.75.1.3
	roa_locus_6022_iso_3_len_486_ver_2	2.77066	1.A.75.1.4
	roa_locus_8231_iso_4_len_1300_ver_2	0.287783	1.A.75.1.4
	roa_locus_4639_iso_4_len_1738_ver_2	7.6857	1.A.75.1.6
	roa_locus_23271_iso_3_len_660_ver_2	4.34891	1.A.75.1.6
	roa_locus_29869_iso_1_len_1063_ver_2	2.19197	1.A.75.1.6
	roa_locus_31418_iso_2_len_327_ver_2	2.36124	1.A.75.1.7
	roa_locus_42828_iso_1_len_1235_ver_2	3.43134	1.A.75.1.7
	roa_locus_17859_iso_1_len_522_ver_2	1.80469	1.A.75.1.9
	roa_locus_28038_iso_1_len_517_ver_2	0.281507	1.A.75.1.9
	roa_locus_41388_iso_1_len_293_ver_2	2.39632	1.A.75.1.9
	roa_locus_19468_iso_3_len_1087_ver_2	2.819e-65	1.A.76.2.1
	roa_locus_1909_iso_6_len_434_ver_2	8.5201	1.A.77.1.13
	roa_locus_8039_iso_6_len_897_ver_2	0.383034	1.A.77.1.13
	roa_locus_42779_iso_1_len_940_ver_2	2.56591	1.A.77.1.4
	roa_locus_48395_iso_1_len_543_ver_2	0.324296	1.A.77.1.4
	roa_locus_11486_iso_2_len_447_ver_2	2.43485	1.A.77.1.5
	roa_locus_11465_iso_1_len_2052_ver_2	1.1479	1.A.77.1.8
	roa_locus_2152_iso_2_len_2484_ver_2	0.118362	1.A.77.3.4
	roa_locus_7125_iso_3_len_1437_ver_2	1.00393e-10	1.A.77.3.45
	roa_locus_11316_iso_4_len_1489_ver_2	0.0447317	1.A.77.4.3
	roa_locus_14964_iso_3_len_735_ver_2	1.9666	1.A.78.1.3
	roa_locus_34052_iso_1_len_545_ver_2	0.770532	1.A.78.2.8
	roa_locus_20196_iso_5_len_828_ver_2	1.38246e-25	1.A.8.10.10
	roa_locus_9205_iso_3_len_1112_ver_2	6.18665e-125	1.A.8.10.2
	roa_locus_35217_iso_2_len_1047_ver_2	2.01237e-111	1.A.8.10.3
	roa_locus_11351_iso_3_len_603_ver_2	9.78554e-26	1.A.8.11.5
	roa_locus_13168_iso_3_len_733_ver_2	3.70667e-104	1.A.8.11.5
	roa_locus_39211_iso_1_len_349_ver_2	1.06228e-27	1.A.8.11.7
	roa_locus_64626_iso_1_len_309_ver_2	1.57722e-05	1.A.8.11.7
	roa_locus_2488_iso_6_len_447_ver_2	1.13827	1.A.8.12.4
	roa_locus_14247_iso_1_len_1110_ver_2	2.57676e-133	1.A.8.7.1
	roa_locus_12590_iso_4_len_1595_ver_2	1.42836	1.A.8.7.3
	roa_locus_8187_iso_11_len_2169_ver_2	1.19648	1.A.8.9.10
	roa_locus_41959_iso_4_len_2303_ver_2	0.259701	1.A.8.9.12
	roa_locus_3677_iso_2_len_1517_ver_2	0.574377	1.A.8.9.21
	roa_locus_3581_iso_2_len_2677_ver_2	4.77582	1.A.8.9.8
	roa_locus_32696_iso_1_len_1306_ver_2	3.36826	1.A.82.1.4
	roa_locus_5817_iso_4_len_1986_ver_2	1.02534	1.A.84.1.8
	roa_locus_6121_iso_7_len_2141_ver_2	2.24914	1.A.84.1.8
	roa_locus_14243_iso_5_len_522_ver_2	9.08827	1.A.84.1.8
	roa_locus_39471_iso_3_len_970_ver_2	3.77887	1.A.84.1.8
	roa_locus_20320_iso_1_len_1290_ver_2	2.52652	1.A.84.2.6
	roa_locus_75103_iso_1_len_397_ver_2	3.22775	1.A.84.3.2
	roa_locus_1977_iso_2_len_740_ver_2	3.26512	1.A.84.3.4
	roa_locus_64785_iso_2_len_564_ver_2	0.31573	1.A.84.3.4
	roa_locus_49915_iso_1_len_277_ver_2	5.7635	1.A.85.1.1
	roa_locus_47054_iso_1_len_333_ver_2	2.37831	1.A.85.1.4
	roa_locus_7557_iso_3_len_1033_ver_2	0.10368	1.A.85.1.5
	roa_locus_42400_iso_1_len_403_ver_2	6.14047	1.A.86.1.3
	roa_locus_11711_iso_4_len_1562_ver_2	0.924418	1.A.86.1.4
	roa_locus_46209_iso_1_len_1388_ver_2	0.311746	1.A.86.1.4
	roa_locus_1978_iso_8_len_9764_ver_2	0.156303	1.A.87.1.1
	roa_locus_14553_iso_6_len_2410_ver_2	0.310005	1.A.87.1.5
	roa_locus_3246_iso_1_len_988_ver_2	2.60653e-11	1.A.87.2.1
	roa_locus_3636_iso_5_len_3818_ver_2	3.78937e-61	1.A.87.2.1
	roa_locus_7015_iso_1_len_1825_ver_2	2.92101e-82	1.A.87.2.1
	roa_locus_8252_iso_2_len_3573_ver_2	3.29635e-62	1.A.87.2.1
	roa_locus_8595_iso_2_len_2754_ver_2	1.18461e-73	1.A.87.2.1
	roa_locus_10423_iso_4_len_1706_ver_2	1.0884e-71	1.A.87.2.1
	roa_locus_10424_iso_4_len_2061_ver_2	2.35569e-67	1.A.87.2.1
	roa_locus_11330_iso_7_len_3128_ver_2	7.2616e-62	1.A.87.2.1
	roa_locus_11520_iso_4_len_791_ver_2	0.311296	1.A.87.2.1
	roa_locus_12840_iso_2_len_2671_ver_2	3.81087e-52	1.A.87.2.1
	roa_locus_13349_iso_5_len_1933_ver_2	1.3759e-73	1.A.87.2.1
	roa_locus_13970_iso_2_len_2163_ver_2	5.7139e-59	1.A.87.2.1
	roa_locus_14186_iso_1_len_2453_ver_2	2.34033e-79	1.A.87.2.1
	roa_locus_16158_iso_5_len_2391_ver_2	1.58887e-53	1.A.87.2.1
	roa_locus_16915_iso_3_len_832_ver_2	4.66591	1.A.87.2.1
	roa_locus_21993_iso_2_len_1003_ver_2	1.55782e-71	1.A.87.2.1
	roa_locus_26293_iso_1_len_2389_ver_2	0.77917	1.A.87.2.10
	roa_locus_83_iso_8_len_1651_ver_2	5.11532e-40	1.A.87.2.10-1
	roa_locus_6618_iso_4_len_929_ver_2	6.8705e-19	1.A.87.2.10-1
	roa_locus_11634_iso_2_len_2344_ver_2	1.64659e-40	1.A.87.2.10-1
	roa_locus_17785_iso_7_len_2794_ver_2	1.39683e-14	1.A.87.2.10-1
	roa_locus_21881_iso_3_len_679_ver_2	1.04464e-29	1.A.87.2.10-1
	roa_locus_24528_iso_1_len_971_ver_2	6.87454e-42	1.A.87.2.10-1
	roa_locus_57016_iso_1_len_293_ver_2	1.41591e-09	1.A.87.2.10-1
	roa_locus_1629_iso_6_len_2211_ver_2	0.149356	1.A.87.2.11
	roa_locus_3753_iso_8_len_2919_ver_2	2.61919e-35	1.A.87.2.11
	roa_locus_3957_iso_6_len_3188_ver_2	1.25091e-56	1.A.87.2.11
	roa_locus_6965_iso_1_len_2010_ver_2	3.97691e-54	1.A.87.2.11
	roa_locus_7098_iso_2_len_3411_ver_2	1.16567e-121	1.A.87.2.11
	roa_locus_7811_iso_2_len_2731_ver_2	4.34658e-71	1.A.87.2.11
	roa_locus_7899_iso_9_len_3175_ver_2	2.95919e-139	1.A.87.2.11
	roa_locus_8306_iso_6_len_1950_ver_2	1.42978e-58	1.A.87.2.11
	roa_locus_9021_iso_4_len_3360_ver_2	4.91537e-129	1.A.87.2.11
	roa_locus_9059_iso_8_len_3030_ver_2	3.12365e-53	1.A.87.2.11
	roa_locus_9509_iso_2_len_2280_ver_2	5.85691e-81	1.A.87.2.11
	roa_locus_10006_iso_5_len_2807_ver_2	4.70478e-47	1.A.87.2.11
	roa_locus_10279_iso_1_len_3102_ver_2	1.17563e-109	1.A.87.2.11
	roa_locus_10907_iso_1_len_1598_ver_2	2.77511e-47	1.A.87.2.11
	roa_locus_11092_iso_2_len_2913_ver_2	1.67444e-31	1.A.87.2.11
	roa_locus_11243_iso_1_len_2931_ver_2	5.87574e-130	1.A.87.2.11
	roa_locus_11466_iso_5_len_4349_ver_2	6.33598e-59	1.A.87.2.11
	roa_locus_13436_iso_6_len_1978_ver_2	8.22427e-61	1.A.87.2.11
	roa_locus_14306_iso_2_len_1167_ver_2	8.6738e-56	1.A.87.2.11
	roa_locus_16038_iso_4_len_2963_ver_2	9.58609e-55	1.A.87.2.11
	roa_locus_16946_iso_3_len_2152_ver_2	1.38329e-46	1.A.87.2.11
	roa_locus_17224_iso_1_len_3614_ver_2	2.52326e-114	1.A.87.2.11
	roa_locus_17741_iso_6_len_3758_ver_2	6.31349e-94	1.A.87.2.11
	roa_locus_18437_iso_1_len_2493_ver_2	1.17788e-44	1.A.87.2.11
	roa_locus_21601_iso_1_len_1647_ver_2	3.43822e-56	1.A.87.2.11
	roa_locus_24024_iso_1_len_643_ver_2	3.46574e-10	1.A.87.2.11
	roa_locus_27172_iso_1_len_1298_ver_2	1.10464e-50	1.A.87.2.11
	roa_locus_28961_iso_1_len_3352_ver_2	6.35596e-99	1.A.87.2.11
	roa_locus_29380_iso_1_len_289_ver_2	4.53496e-06	1.A.87.2.11
	roa_locus_32245_iso_1_len_3616_ver_2	3.74963e-73	1.A.87.2.11
	roa_locus_34091_iso_1_len_1020_ver_2	4.63523e-21	1.A.87.2.11
	roa_locus_36994_iso_1_len_909_ver_2	4.17684e-53	1.A.87.2.11
	roa_locus_40508_iso_1_len_1063_ver_2	3.93942e-29	1.A.87.2.11
	roa_locus_42957_iso_1_len_292_ver_2	2.05671	1.A.87.2.11
	roa_locus_44739_iso_1_len_378_ver_2	3.37221e-16	1.A.87.2.11
	roa_locus_85661_iso_1_len_343_ver_2	8.13074e-11	1.A.87.2.11
	roa_locus_86074_iso_1_len_303_ver_2	7.01881e-05	1.A.87.2.11
	roa_locus_12459_iso_3_len_2434_ver_2	3.63044e-52	1.A.87.2.2
	roa_locus_44776_iso_2_len_1068_ver_2	1.26055e-16	1.A.87.2.2
	roa_locus_77332_iso_1_len_428_ver_2	0.00848057	1.A.87.2.2
	roa_locus_776_iso_2_len_756_ver_2	3.88161e-06	1.A.87.2.3
	roa_locus_1461_iso_4_len_2583_ver_2	4.64477e-84	1.A.87.2.3
	roa_locus_3923_iso_9_len_1815_ver_2	4.67592e-19	1.A.87.2.3
	roa_locus_6804_iso_1_len_2148_ver_2	2.30307e-32	1.A.87.2.3
	roa_locus_9078_iso_2_len_950_ver_2	6.21213e-55	1.A.87.2.3
	roa_locus_9543_iso_1_len_559_ver_2	9.56451e-05	1.A.87.2.3
	roa_locus_9874_iso_2_len_2233_ver_2	5.632e-42	1.A.87.2.3
	roa_locus_10275_iso_4_len_2719_ver_2	2.95604e-54	1.A.87.2.3
	roa_locus_10380_iso_10_len_1572_ver_2	1.27999e-21	1.A.87.2.3
	roa_locus_12402_iso_1_len_543_ver_2	1.16177e-07	1.A.87.2.3
	roa_locus_16087_iso_5_len_1625_ver_2	8.09786e-18	1.A.87.2.3
	roa_locus_39134_iso_1_len_299_ver_2	3.78312e-09	1.A.87.2.3
	roa_locus_41318_iso_1_len_412_ver_2	9.3169e-05	1.A.87.2.3
	roa_locus_65126_iso_1_len_885_ver_2	5.87577e-46	1.A.87.2.3
	roa_locus_6678_iso_1_len_692_ver_2	0.000796079	1.A.87.2.4
	roa_locus_20776_iso_1_len_3673_ver_2	5.01304e-102	1.A.87.2.4
	roa_locus_22717_iso_1_len_599_ver_2	0.0212692	1.A.87.2.4
	roa_locus_26765_iso_3_len_1039_ver_2	3.85704e-14	1.A.87.2.4
	roa_locus_27275_iso_4_len_1014_ver_2	3.04437	1.A.87.2.4
	roa_locus_85906_iso_1_len_308_ver_2	0.000752515	1.A.87.2.4
	roa_locus_12009_iso_2_len_2138_ver_2	5.44524e-35	1.A.87.2.5
	roa_locus_120_iso_6_len_2093_ver_2	9.45234e-52	1.A.87.2.6
	roa_locus_204_iso_5_len_2758_ver_2	3.9741e-56	1.A.87.2.6
	roa_locus_223_iso_2_len_3418_ver_2	3.73654e-56	1.A.87.2.6
	roa_locus_3717_iso_2_len_2964_ver_2	3.53388e-106	1.A.87.2.6
	roa_locus_3850_iso_17_len_2350_ver_2	8.38978e-36	1.A.87.2.6
	roa_locus_4271_iso_1_len_1808_ver_2	2.58053e-45	1.A.87.2.6
	roa_locus_4719_iso_10_len_4340_ver_2	3.38068e-51	1.A.87.2.6
	roa_locus_5222_iso_7_len_3641_ver_2	3.0388e-115	1.A.87.2.6
	roa_locus_9571_iso_3_len_1835_ver_2	9.46097e-60	1.A.87.2.6
	roa_locus_11395_iso_1_len_3251_ver_2	1.14829e-37	1.A.87.2.6
	roa_locus_12247_iso_6_len_2311_ver_2	5.14105e-46	1.A.87.2.6
	roa_locus_12809_iso_1_len_2063_ver_2	1.26547e-54	1.A.87.2.6
	roa_locus_13880_iso_3_len_1670_ver_2	2.8228e-54	1.A.87.2.6
	roa_locus_14866_iso_5_len_1960_ver_2	1.07422e-16	1.A.87.2.6
	roa_locus_15656_iso_2_len_826_ver_2	7.48124e-47	1.A.87.2.6
	roa_locus_15854_iso_5_len_2940_ver_2	8.61362e-46	1.A.87.2.6
	roa_locus_20357_iso_4_len_2326_ver_2	4.85424e-57	1.A.87.2.6
	roa_locus_20522_iso_4_len_3046_ver_2	8.8535e-52	1.A.87.2.6
	roa_locus_21154_iso_1_len_296_ver_2	4.81144e-09	1.A.87.2.6
	roa_locus_22606_iso_2_len_3989_ver_2	0	1.A.87.2.6
	roa_locus_24515_iso_4_len_2738_ver_2	2.48751e-58	1.A.87.2.6
	roa_locus_25208_iso_2_len_1160_ver_2	1.79286e-46	1.A.87.2.6
	roa_locus_25767_iso_2_len_1589_ver_2	1.44861e-56	1.A.87.2.6
	roa_locus_26748_iso_1_len_290_ver_2	0.0482889	1.A.87.2.6
	roa_locus_29796_iso_3_len_1545_ver_2	3.32175e-55	1.A.87.2.6
	roa_locus_30391_iso_4_len_1363_ver_2	3.25087e-51	1.A.87.2.6
	roa_locus_35258_iso_1_len_952_ver_2	2.4822e-19	1.A.87.2.6
	roa_locus_40410_iso_1_len_1653_ver_2	3.42112e-68	1.A.87.2.6
	roa_locus_44777_iso_2_len_1443_ver_2	2.23931e-55	1.A.87.2.6
	roa_locus_48388_iso_3_len_557_ver_2	8.11488	1.A.87.2.6
	roa_locus_317_iso_6_len_3625_ver_2	0	1.A.87.2.9
	roa_locus_788_iso_2_len_1620_ver_2	1.23898e-49	1.A.87.2.9
	roa_locus_1828_iso_7_len_2716_ver_2	0.000400576	1.A.87.2.9
	roa_locus_2012_iso_8_len_3434_ver_2	1.04298e-57	1.A.87.2.9
	roa_locus_2357_iso_5_len_1624_ver_2	4.43554e-65	1.A.87.2.9
	roa_locus_4643_iso_1_len_3622_ver_2	1.09977e-47	1.A.87.2.9
	roa_locus_5068_iso_3_len_3197_ver_2	8.73859e-61	1.A.87.2.9
	roa_locus_5730_iso_5_len_1949_ver_2	1.17107e-76	1.A.87.2.9
	roa_locus_6083_iso_1_len_2821_ver_2	6.55187e-124	1.A.87.2.9
	roa_locus_6278_iso_1_len_1890_ver_2	1.92225e-16	1.A.87.2.9
	roa_locus_6671_iso_3_len_878_ver_2	3.34851e-18	1.A.87.2.9
	roa_locus_7297_iso_5_len_3134_ver_2	3.43468e-52	1.A.87.2.9
	roa_locus_7602_iso_1_len_3705_ver_2	0	1.A.87.2.9
	roa_locus_7927_iso_4_len_1328_ver_2	1.5344e-67	1.A.87.2.9
	roa_locus_8017_iso_2_len_1571_ver_2	5.51853e-55	1.A.87.2.9
	roa_locus_8330_iso_1_len_3347_ver_2	2.23969e-39	1.A.87.2.9
	roa_locus_8506_iso_7_len_3206_ver_2	2.92873e-60	1.A.87.2.9
	roa_locus_9431_iso_2_len_3436_ver_2	8.38914e-23	1.A.87.2.9
	roa_locus_9495_iso_3_len_5133_ver_2	1.78407e-47	1.A.87.2.9
	roa_locus_10550_iso_2_len_2555_ver_2	3.47547e-69	1.A.87.2.9
	roa_locus_11109_iso_6_len_4234_ver_2	2.17314e-58	1.A.87.2.9
	roa_locus_13032_iso_9_len_2360_ver_2	7.55636e-52	1.A.87.2.9
	roa_locus_16469_iso_2_len_2609_ver_2	1.13905e-62	1.A.87.2.9
	roa_locus_16721_iso_1_len_2690_ver_2	4.65691e-52	1.A.87.2.9
	roa_locus_18371_iso_7_len_2139_ver_2	1.99378	1.A.87.2.9
	roa_locus_19166_iso_1_len_2204_ver_2	5.34836e-101	1.A.87.2.9
	roa_locus_20630_iso_3_len_1996_ver_2	6.84207e-31	1.A.87.2.9
	roa_locus_20962_iso_2_len_2134_ver_2	1.79802e-06	1.A.87.2.9
	roa_locus_21684_iso_1_len_836_ver_2	1.70623e-07	1.A.87.2.9
	roa_locus_23593_iso_1_len_1944_ver_2	1.64682e-93	1.A.87.2.9
	roa_locus_25279_iso_1_len_1175_ver_2	5.91163e-48	1.A.87.2.9
	roa_locus_27361_iso_1_len_371_ver_2	4.07414e-16	1.A.87.2.9
	roa_locus_28134_iso_1_len_1042_ver_2	9.5176e-50	1.A.87.2.9
	roa_locus_29309_iso_4_len_2282_ver_2	7.93103e-29	1.A.87.2.9
	roa_locus_36470_iso_1_len_569_ver_2	3.01676e-27	1.A.87.2.9
	roa_locus_48768_iso_2_len_736_ver_2	1.50712e-47	1.A.87.2.9
	roa_locus_6545_iso_7_len_2477_ver_2	0.00053518	1.A.87.3.1
	roa_locus_3235_iso_1_len_701_ver_2	5.53647e-36	1.A.87.3.5
	roa_locus_16002_iso_2_len_1928_ver_2	0.00047371	1.A.87.3.6
	roa_locus_3344_iso_5_len_3269_ver_2	9.02475e-121	1.A.87.4.1
	roa_locus_17240_iso_1_len_2120_ver_2	0.00439099	1.A.87.4.1
	roa_locus_23217_iso_1_len_1322_ver_2	7.23266e-15	1.A.87.4.1
	roa_locus_30784_iso_2_len_1463_ver_2	0.000289984	1.A.87.4.1
	roa_locus_36481_iso_1_len_520_ver_2	0.0100528	1.A.87.4.1
	roa_locus_740_iso_5_len_1680_ver_2	7.29492e-13	1.A.87.4.2
	roa_locus_7435_iso_4_len_3069_ver_2	4.62167e-62	1.A.87.4.2
	roa_locus_7686_iso_1_len_2194_ver_2	2.03469e-105	1.A.87.4.2
	roa_locus_8551_iso_1_len_1654_ver_2	1.16042e-39	1.A.87.4.2
	roa_locus_22091_iso_1_len_2410_ver_2	3.2623e-07	1.A.87.4.2
	roa_locus_31195_iso_2_len_1400_ver_2	3.25376e-14	1.A.87.4.2
	roa_locus_37799_iso_1_len_725_ver_2	2.6243e-12	1.A.87.4.2
	roa_locus_40413_iso_1_len_1507_ver_2	3.95265e-23	1.A.87.4.2
	roa_locus_41027_iso_1_len_2496_ver_2	7.98431e-59	1.A.87.4.2
	roa_locus_28133_iso_1_len_1607_ver_2	2.49985	1.A.88.1.2
	roa_locus_18762_iso_2_len_1500_ver_2	1.04106	1.A.88.1.9
	roa_locus_70110_iso_1_len_350_ver_2	4.7359	1.A.9.1.12-1
	roa_locus_40743_iso_1_len_558_ver_2	0.0252837	1.A.9.1.17
	roa_locus_2110_iso_16_len_2528_ver_2	0.51284	1.A.9.1.21
	roa_locus_16071_iso_6_len_1188_ver_2	5.78533	1.A.9.1.21-3
	roa_locus_15875_iso_6_len_754_ver_2	1.88914	1.A.9.1.22-1
	roa_locus_561_iso_6_len_656_ver_2	0.808922	1.A.9.1.5
	roa_locus_28504_iso_1_len_310_ver_2	0.753125	1.A.9.1.6-1
	roa_locus_14453_iso_1_len_1271_ver_2	3.31975	1.A.9.1.9-1
	roa_locus_2991_iso_1_len_1503_ver_2	2.45279	1.A.9.1.9-2
	roa_locus_29534_iso_1_len_338_ver_2	1.96165	1.A.9.10.2
	roa_locus_34744_iso_1_len_438_ver_2	1.14585	1.A.9.2.3
	roa_locus_1728_iso_6_len_1656_ver_2	0.968737	1.A.9.8.1
	roa_locus_42311_iso_1_len_494_ver_2	1.07643	1.A.9.8.2
	roa_locus_22074_iso_6_len_1527_ver_2	3.53914	1.A.90.1.2
	roa_locus_44235_iso_1_len_413_ver_2	0.75856	1.A.91.1.1
	roa_locus_1421_iso_2_len_1511_ver_2	6.11778	1.A.91.1.1-1
	roa_locus_16056_iso_6_len_1600_ver_2	1.10572	1.A.91.1.4
	roa_locus_2960_iso_11_len_4580_ver_2	1.15581	1.A.99.1.2
	roa_locus_8489_iso_2_len_1155_ver_2	1.15675	1.B.1.1.10
	roa_locus_4695_iso_2_len_5099_ver_2	1.43624	1.B.1.1.19
	roa_locus_8100_iso_1_len_500_ver_2	0.045671	1.B.1.1.9
	roa_locus_6629_iso_3_len_2839_ver_2	3.23087	1.B.1.6.1
	roa_locus_2083_iso_2_len_635_ver_2	9.91346	1.B.1.6.2
	roa_locus_6706_iso_5_len_1591_ver_2	2.27757	1.B.1.8.2
	roa_locus_58362_iso_1_len_344_ver_2	1.64002	1.B.1.8.4
	roa_locus_27372_iso_1_len_425_ver_2	2.62639	1.B.10.2.1
	roa_locus_2446_iso_8_len_6141_ver_2	2.23809	1.B.11.1.2
	roa_locus_9664_iso_1_len_837_ver_2	1.15956	1.B.11.2.1
	roa_locus_5461_iso_3_len_3057_ver_2	1.93919	1.B.11.2.2
	roa_locus_1743_iso_4_len_1423_ver_2	0.795792	1.B.11.3.1
	roa_locus_16496_iso_1_len_1861_ver_2	2.04679	1.B.11.3.10
	roa_locus_19390_iso_2_len_542_ver_2	0.212577	1.B.11.3.10
	roa_locus_31394_iso_1_len_980_ver_2	1.82104	1.B.11.3.11
	roa_locus_34883_iso_1_len_422_ver_2	0.144373	1.B.11.3.2
	roa_locus_23266_iso_1_len_398_ver_2	1.88655	1.B.11.3.3
	roa_locus_43929_iso_1_len_326_ver_2	5.58234	1.B.11.3.5
	roa_locus_68530_iso_1_len_515_ver_2	5.38964	1.B.11.5.1
	roa_locus_7232_iso_1_len_943_ver_2	1.77535	1.B.11.6.2
	roa_locus_41906_iso_1_len_1126_ver_2	0.179657	1.B.11.7.1
	roa_locus_1865_iso_4_len_3190_ver_2	4.67593	1.B.11.8.1
	roa_locus_8635_iso_4_len_2210_ver_2	3.06635	1.B.12.1.2
	roa_locus_8703_iso_7_len_6809_ver_2	9.61796	1.B.12.1.2
	roa_locus_40870_iso_1_len_1266_ver_2	1.98828	1.B.12.1.5
	roa_locus_6098_iso_5_len_892_ver_2	2.04321	1.B.12.13.1
	roa_locus_79_iso_5_len_1388_ver_2	2.56403	1.B.12.2.3
	roa_locus_7014_iso_3_len_2490_ver_2	0.252726	1.B.12.2.3
	roa_locus_9049_iso_2_len_1039_ver_2	4.80143	1.B.12.2.3
	roa_locus_27853_iso_3_len_958_ver_2	7.12509	1.B.12.2.3
	roa_locus_4340_iso_2_len_1930_ver_2	2.06765	1.B.12.2.4
	roa_locus_8076_iso_3_len_1900_ver_2	1.63851	1.B.12.2.4
	roa_locus_34560_iso_1_len_675_ver_2	8.46287	1.B.12.2.4
	roa_locus_7067_iso_2_len_2088_ver_2	0.0598214	1.B.12.2.6
	roa_locus_18143_iso_5_len_1100_ver_2	2.61269	1.B.12.2.7
	roa_locus_33165_iso_1_len_342_ver_2	5.90251	1.B.12.3.1
	roa_locus_5863_iso_7_len_1492_ver_2	2.30197	1.B.12.3.3
	roa_locus_25733_iso_1_len_326_ver_2	0.0201104	1.B.12.4.1
	roa_locus_1980_iso_3_len_695_ver_2	1.85583	1.B.12.4.3
	roa_locus_16337_iso_2_len_1129_ver_2	0.020838	1.B.12.5.1
	roa_locus_17274_iso_3_len_1020_ver_2	0.00229064	1.B.12.5.3
	roa_locus_11321_iso_5_len_1031_ver_2	4.315	1.B.12.5.6
	roa_locus_8466_iso_1_len_1386_ver_2	0.0142824	1.B.12.5.9
	roa_locus_636_iso_9_len_3426_ver_2	0.242651	1.B.13.1.7
	roa_locus_6084_iso_6_len_1631_ver_2	2.43766	1.B.13.2.1
	roa_locus_5468_iso_5_len_1011_ver_2	7.22161	1.B.13.3.1
	roa_locus_42902_iso_1_len_697_ver_2	0.0303487	1.B.14.1.22
	roa_locus_1297_iso_4_len_2491_ver_2	0.187997	1.B.14.1.26
	roa_locus_1984_iso_2_len_1392_ver_2	0.938311	1.B.14.1.33
	roa_locus_27974_iso_2_len_465_ver_2	0.870534	1.B.14.1.33
	roa_locus_10974_iso_5_len_1335_ver_2	0.487965	1.B.14.1.5
	roa_locus_31530_iso_1_len_373_ver_2	0.0503008	1.B.14.11.1
	roa_locus_18647_iso_1_len_430_ver_2	2.90022	1.B.14.12.3
	roa_locus_49393_iso_2_len_374_ver_2	3.75171	1.B.14.15.6
	roa_locus_28065_iso_3_len_2026_ver_2	0.451412	1.B.14.16.1
	roa_locus_58803_iso_1_len_639_ver_2	0.752236	1.B.14.16.2
	roa_locus_12883_iso_1_len_1958_ver_2	1.59201	1.B.14.16.7
	roa_locus_59645_iso_1_len_486_ver_2	4.38659	1.B.14.16.8
	roa_locus_19620_iso_6_len_2505_ver_2	2.14757	1.B.14.18.1
	roa_locus_29617_iso_1_len_545_ver_2	4.21527	1.B.14.2.1
	roa_locus_39972_iso_1_len_468_ver_2	0.863224	1.B.14.2.12
	roa_locus_77061_iso_1_len_389_ver_2	0.942924	1.B.14.2.12-1
	roa_locus_36783_iso_1_len_288_ver_2	3.14682	1.B.14.2.17
	roa_locus_23891_iso_2_len_585_ver_2	2.11892	1.B.14.2.2
	roa_locus_13037_iso_1_len_673_ver_2	0.437251	1.B.14.2.6
	roa_locus_28493_iso_5_len_999_ver_2	0.822282	1.B.14.2.8
	roa_locus_3876_iso_1_len_1431_ver_2	0.709846	1.B.14.4.1
	roa_locus_36649_iso_3_len_627_ver_2	6.47294	1.B.14.4.3
	roa_locus_1608_iso_7_len_1019_ver_2	4.95002	1.B.14.6.10
	roa_locus_6007_iso_2_len_757_ver_2	3.2322	1.B.14.6.17
	roa_locus_32198_iso_1_len_263_ver_2	0.28711	1.B.14.6.2
	roa_locus_45128_iso_1_len_495_ver_2	0.00544846	1.B.14.6.2
	roa_locus_11381_iso_4_len_659_ver_2	1.76175	1.B.14.6.6
	roa_locus_3171_iso_4_len_4969_ver_2	1.81589	1.B.14.8.2
	roa_locus_34324_iso_3_len_656_ver_2	1.48083	1.B.14.8.6
	roa_locus_10823_iso_9_len_1695_ver_2	1.65256	1.B.16.2.1
	roa_locus_7848_iso_1_len_1112_ver_2	0.996022	1.B.16.2.6
	roa_locus_8309_iso_4_len_1342_ver_2	3.95257	1.B.17.1.5
	roa_locus_33551_iso_1_len_1366_ver_2	2.09566	1.B.17.3.10
	roa_locus_16969_iso_1_len_1015_ver_2	0.373819	1.B.17.3.5
	roa_locus_14328_iso_3_len_938_ver_2	4.47232	1.B.18.3.1
	roa_locus_37061_iso_1_len_657_ver_2	0.81567	1.B.18.3.2
	roa_locus_24618_iso_2_len_560_ver_2	2.20147	1.B.18.3.5
	roa_locus_5681_iso_1_len_2502_ver_2	4.34332	1.B.19.1.4
	roa_locus_1227_iso_3_len_1731_ver_2	2.40423	1.B.20.1.4
	roa_locus_24035_iso_4_len_512_ver_2	0.760701	1.B.20.1.6
	roa_locus_4319_iso_1_len_877_ver_2	1.49796	1.B.20.2.1
	roa_locus_13311_iso_2_len_1067_ver_2	0.658795	1.B.20.3.2
	roa_locus_20302_iso_2_len_4393_ver_2	8.21574	1.B.20.3.6
	roa_locus_50520_iso_1_len_301_ver_2	2.50588	1.B.20.3.6
	roa_locus_20172_iso_1_len_761_ver_2	0.437695	1.B.21.3.1
	roa_locus_45462_iso_1_len_334_ver_2	7.07578	1.B.22.1.3
	roa_locus_50416_iso_1_len_329_ver_2	0.264759	1.B.22.2.1
	roa_locus_28788_iso_5_len_2374_ver_2	0.125223	1.B.23.1.10
	roa_locus_930_iso_7_len_2947_ver_2	4.43307	1.B.23.1.11
	roa_locus_4410_iso_2_len_935_ver_2	1.46627	1.B.23.1.11
	roa_locus_5378_iso_4_len_1011_ver_2	0.405756	1.B.23.1.16
	roa_locus_48_iso_7_len_2141_ver_2	3.07206	1.B.23.1.17
	roa_locus_4378_iso_2_len_3321_ver_2	0.0909554	1.B.23.1.17
	roa_locus_51114_iso_1_len_623_ver_2	2.38323	1.B.23.1.17
	roa_locus_54036_iso_1_len_386_ver_2	2.18422	1.B.23.1.2
	roa_locus_21765_iso_1_len_586_ver_2	2.80103	1.B.23.3.4
	roa_locus_8982_iso_5_len_2031_ver_2	1.0122	1.B.25.1.17
	roa_locus_1954_iso_6_len_1386_ver_2	8.1156	1.B.25.1.19
	roa_locus_58025_iso_1_len_654_ver_2	0.220184	1.B.25.1.38
	roa_locus_6334_iso_2_len_1278_ver_2	3.27181	1.B.27.1.11
	roa_locus_8890_iso_10_len_2623_ver_2	3.7127	1.B.27.1.5
	roa_locus_28332_iso_1_len_712_ver_2	0.438821	1.B.28.1.2
	roa_locus_14341_iso_4_len_657_ver_2	3.02886	1.B.29.1.3
	roa_locus_24912_iso_1_len_687_ver_2	6.2762	1.B.3.1.12
	roa_locus_8842_iso_1_len_1364_ver_2	0.00665161	1.B.3.2.1
	roa_locus_41549_iso_1_len_2174_ver_2	1.40251	1.B.3.2.2
	roa_locus_60145_iso_1_len_451_ver_2	5.90298	1.B.3.2.2
	roa_locus_2090_iso_2_len_2742_ver_2	8.06935e-22	1.B.30.1.1
	roa_locus_33516_iso_1_len_300_ver_2	1.67854	1.B.31.1.1
	roa_locus_29797_iso_4_len_1779_ver_2	9.75401	1.B.33.1.2
	roa_locus_6769_iso_5_len_2148_ver_2	1.17146	1.B.33.1.3-3
	roa_locus_12565_iso_2_len_1116_ver_2	2.6932	1.B.33.1.4-3
	roa_locus_509_iso_7_len_1664_ver_2	0.471261	1.B.33.1.5
	roa_locus_12941_iso_1_len_510_ver_2	2.77064	1.B.33.1.5
	roa_locus_1876_iso_1_len_849_ver_2	4.32534	1.B.33.1.6
	roa_locus_16073_iso_1_len_1414_ver_2	1.27746	1.B.33.2.1
	roa_locus_11871_iso_1_len_1047_ver_2	0.012885	1.B.33.2.6
	roa_locus_2857_iso_8_len_3366_ver_2	4.23938	1.B.33.3.1-2
	roa_locus_43128_iso_1_len_261_ver_2	0.907883	1.B.33.3.1-2
	roa_locus_22828_iso_1_len_583_ver_2	1.12022	1.B.33.3.12-1
	roa_locus_13463_iso_2_len_791_ver_2	2.58725	1.B.33.3.1-3
	roa_locus_71550_iso_1_len_669_ver_2	8.19403	1.B.33.3.1-3
	roa_locus_52260_iso_1_len_339_ver_2	3.43477	1.B.33.3.3
	roa_locus_3448_iso_8_len_992_ver_2	9.13306	1.B.33.3.4
	roa_locus_26419_iso_2_len_682_ver_2	0.932213	1.B.33.3.6
	roa_locus_13662_iso_4_len_1020_ver_2	2.01659	1.B.33.3.8
	roa_locus_4199_iso_2_len_1792_ver_2	0.512321	1.B.33.4.1
	roa_locus_11076_iso_4_len_1464_ver_2	4.46171	1.B.33.4.3
	roa_locus_5464_iso_7_len_1575_ver_2	1.09185	1.B.33.4.5
	roa_locus_7519_iso_1_len_1162_ver_2	0.126956	1.B.33.4.6
	roa_locus_5392_iso_6_len_1493_ver_2	3.93902	1.B.33.4.9
	roa_locus_37140_iso_1_len_1529_ver_2	3.44825	1.B.34.2.1
	roa_locus_7877_iso_3_len_1012_ver_2	1.77894	1.B.35.1.3
	roa_locus_8256_iso_2_len_1415_ver_2	6.8793	1.B.36.1.1
	roa_locus_4050_iso_6_len_1470_ver_2	1.94694	1.B.38.1.3
	roa_locus_5601_iso_2_len_2337_ver_2	2.04824	1.B.38.1.9
	roa_locus_19249_iso_2_len_443_ver_2	3.56994	1.B.38.2.3
	roa_locus_36524_iso_1_len_486_ver_2	3.14973	1.B.38.4.3
	roa_locus_18247_iso_7_len_1556_ver_2	7.1982	1.B.4.1.1
	roa_locus_32529_iso_1_len_293_ver_2	6.9746	1.B.4.1.1
	roa_locus_15554_iso_3_len_2185_ver_2	0.0666941	1.B.40.1.8
	roa_locus_29418_iso_1_len_612_ver_2	1.19667	1.B.40.1.8
	roa_locus_41285_iso_1_len_1619_ver_2	0.23122	1.B.40.2.2
	roa_locus_14268_iso_3_len_2710_ver_2	1.59495	1.B.40.3.1
	roa_locus_17737_iso_2_len_1599_ver_2	0.447384	1.B.42.1.12
	roa_locus_6940_iso_1_len_289_ver_2	1.96895	1.B.42.1.13
	roa_locus_43920_iso_3_len_902_ver_2	3.64919	1.B.42.1.13
	roa_locus_56881_iso_1_len_368_ver_2	3.64926	1.B.42.1.4
	roa_locus_28942_iso_1_len_394_ver_2	2.84779	1.B.42.1.9
	roa_locus_9304_iso_1_len_2446_ver_2	0.445515	1.B.43.1.2
	roa_locus_24584_iso_1_len_1819_ver_2	1.9701	1.B.44.2.14
	roa_locus_647_iso_1_len_1582_ver_2	4.57999	1.B.44.2.15
	roa_locus_25742_iso_1_len_575_ver_2	0.433054	1.B.45.1.3
	roa_locus_2560_iso_7_len_748_ver_2	0.318871	1.B.46.1.2
	roa_locus_7935_iso_5_len_2008_ver_2	1.35119	1.B.46.1.3-1
	roa_locus_4543_iso_3_len_1489_ver_2	0.486372	1.B.46.1.4
	roa_locus_66655_iso_1_len_285_ver_2	2.50972	1.B.46.1.4-1
	roa_locus_6215_iso_1_len_1179_ver_2	2.63669e-136	1.B.47.1.1
	roa_locus_7787_iso_6_len_1097_ver_2	0.490946	1.B.48.2.1
	roa_locus_17894_iso_1_len_610_ver_2	4.13585	1.B.48.2.1
	roa_locus_45466_iso_1_len_1724_ver_2	8.2686	1.B.48.3.1
	roa_locus_40106_iso_2_len_677_ver_2	1.94799	1.B.48.3.4
	roa_locus_7342_iso_8_len_2398_ver_2	4.10437	1.B.49.1.1
	roa_locus_35773_iso_1_len_304_ver_2	0.583734	1.B.5.1.11
	roa_locus_23799_iso_2_len_1180_ver_2	0.86467	1.B.5.1.14
	roa_locus_3326_iso_2_len_2169_ver_2	2.316	1.B.5.1.8
	roa_locus_34939_iso_1_len_368_ver_2	1.58457	1.B.5.1.8
	roa_locus_68909_iso_2_len_352_ver_2	0.712079	1.B.50.2.1
	roa_locus_7593_iso_4_len_1854_ver_2	3.97587	1.B.54.1.4
	roa_locus_32602_iso_1_len_478_ver_2	8.93498	1.B.54.1.5
	roa_locus_4470_iso_3_len_1760_ver_2	0.276216	1.B.54.1.6
	roa_locus_15327_iso_2_len_1349_ver_2	4.8204	1.B.54.1.9
	roa_locus_4105_iso_3_len_2502_ver_2	3.6147	1.B.55.1.1
	roa_locus_50684_iso_1_len_513_ver_2	0.762046	1.B.55.1.1
	roa_locus_21_iso_3_len_2102_ver_2	6.10189	1.B.55.1.3
	roa_locus_6134_iso_5_len_2817_ver_2	7.39728	1.B.55.3.2
	roa_locus_22817_iso_1_len_430_ver_2	2.69924	1.B.55.3.2
	roa_locus_3262_iso_1_len_3392_ver_2	0.037002	1.B.55.4.1
	roa_locus_24989_iso_1_len_430_ver_2	3.75277	1.B.55.4.3
	roa_locus_11704_iso_2_len_1859_ver_2	2.33462	1.B.6.1.16
	roa_locus_21050_iso_1_len_570_ver_2	0.1108	1.B.6.11.2
	roa_locus_6445_iso_6_len_1292_ver_2	0.104468	1.B.6.2.6
	roa_locus_40814_iso_1_len_674_ver_2	2.34646	1.B.6.3.2
	roa_locus_13974_iso_1_len_1799_ver_2	3.36745	1.B.6.5.3
	roa_locus_40843_iso_1_len_1823_ver_2	0.0409831	1.B.6.6.3
	roa_locus_13942_iso_1_len_1863_ver_2	5.95092	1.B.6.6.4
	roa_locus_18880_iso_9_len_3558_ver_2	4.95788	1.B.6.9.1
	roa_locus_5561_iso_1_len_1262_ver_2	0.693762	1.B.6.9.4
	roa_locus_57558_iso_1_len_356_ver_2	0.277885	1.B.60.1.3
	roa_locus_41548_iso_1_len_1422_ver_2	5.16884	1.B.60.1.6
	roa_locus_32039_iso_1_len_555_ver_2	5.08654	1.B.62.1.3
	roa_locus_17064_iso_2_len_676_ver_2	0.871334	1.B.66.1.6
	roa_locus_23650_iso_3_len_1112_ver_2	3.53559	1.B.67.1.3
	roa_locus_4048_iso_4_len_836_ver_2	0.205155	1.B.67.1.6
	roa_locus_9904_iso_9_len_2245_ver_2	0.552646	1.B.69.1.2
	roa_locus_4300_iso_2_len_1213_ver_2	1.28974	1.B.69.1.3
	roa_locus_10535_iso_5_len_1148_ver_2	0.782087	1.B.69.1.5
	roa_locus_7305_iso_1_len_2592_ver_2	3.21845	1.B.69.1.6
	roa_locus_4153_iso_3_len_1150_ver_2	3.68816	1.B.69.2.2
	roa_locus_19694_iso_2_len_445_ver_2	0.95069	1.B.69.2.3
	roa_locus_13097_iso_6_len_1503_ver_2	6.91918	1.B.7.1.2
	roa_locus_6097_iso_2_len_992_ver_2	0.198324	1.B.70.1.1
	roa_locus_6450_iso_7_len_3603_ver_2	2.78395	1.B.70.1.10
	roa_locus_8206_iso_2_len_388_ver_2	4.2015	1.B.70.1.5
	roa_locus_5813_iso_10_len_1889_ver_2	0.866982	1.B.72.1.3
	roa_locus_2847_iso_1_len_1446_ver_2	0.581119	1.B.72.2.2
	roa_locus_17338_iso_2_len_1311_ver_2	0.791046	1.B.74.1.2
	roa_locus_19669_iso_2_len_1530_ver_2	4.17715	1.B.75.1.2
	roa_locus_35577_iso_4_len_1630_ver_2	1.33457	1.B.75.1.3
	roa_locus_28856_iso_1_len_846_ver_2	0.286798	1.B.76.1.2
	roa_locus_3184_iso_6_len_2705_ver_2	0.282291	1.B.77.2.1
	roa_locus_4125_iso_5_len_3154_ver_2	0.612959	1.B.78.1.5
	roa_locus_40700_iso_2_len_1222_ver_2	0.571422	1.B.78.1.5
	roa_locus_18503_iso_1_len_1889_ver_2	0.451895	1.B.78.1.6
	roa_locus_7361_iso_4_len_2770_ver_2	3.81071	1.B.8.1.15
	roa_locus_22122_iso_1_len_370_ver_2	1.41547e-25	1.B.8.1.5
	roa_locus_34449_iso_1_len_824_ver_2	0.669203	1.B.8.2.10
	roa_locus_8257_iso_4_len_1575_ver_2	1.80762	1.B.8.4.1
	roa_locus_35665_iso_1_len_1875_ver_2	2.07268	1.B.80.1.5
	roa_locus_45123_iso_1_len_514_ver_2	9.46634	1.B.80.2.4
	roa_locus_4528_iso_2_len_1509_ver_2	0.114498	1.B.81.1.14
	roa_locus_39482_iso_1_len_358_ver_2	5.09019	1.B.81.1.15
	roa_locus_32788_iso_3_len_775_ver_2	6.02117e-05	1.B.82.1.3
	roa_locus_25927_iso_1_len_653_ver_2	1.05625	1.B.85.1.4
	roa_locus_1659_iso_9_len_1714_ver_2	3.64432	1.B.85.1.6
	roa_locus_8667_iso_1_len_3894_ver_2	1.25035	1.B.85.1.7
	roa_locus_47145_iso_1_len_399_ver_2	0.457407	1.B.85.1.7
	roa_locus_56508_iso_1_len_354_ver_2	0.518914	1.B.89.1.1
	roa_locus_58143_iso_1_len_814_ver_2	5.69949	1.B.89.1.10
	roa_locus_82006_iso_1_len_312_ver_2	4.92074	1.B.89.1.12
	roa_locus_43837_iso_1_len_368_ver_2	0.622675	1.B.89.1.13
	roa_locus_43639_iso_1_len_651_ver_2	1.05952	1.B.89.1.5
	roa_locus_7162_iso_8_len_1164_ver_2	0.554845	1.B.89.1.7
	roa_locus_35400_iso_1_len_615_ver_2	6.78175	1.B.89.2.4
	roa_locus_20816_iso_1_len_784_ver_2	0.181387	1.B.9.1.3
	roa_locus_42468_iso_1_len_357_ver_2	2.51056	1.B.9.3.1
	roa_locus_11105_iso_3_len_2239_ver_2	5.66891	1.B.9.3.2
	roa_locus_12422_iso_1_len_1423_ver_2	5.67399	1.B.9.4.3
	roa_locus_2937_iso_3_len_2039_ver_2	0.838669	1.B.9.4.5
	roa_locus_13541_iso_5_len_981_ver_2	4.26887	1.B.9.4.7
	roa_locus_13930_iso_8_len_1847_ver_2	0.76613	1.B.90.1.1
	roa_locus_9800_iso_3_len_2159_ver_2	0.144485	1.B.91.1.1
	roa_locus_16776_iso_9_len_997_ver_2	1.54439	1.B.92.1.4
	roa_locus_4350_iso_2_len_684_ver_2	0.136644	1.B.92.1.7
	roa_locus_28665_iso_2_len_1461_ver_2	0.228828	1.B.92.1.7
	roa_locus_7180_iso_2_len_3166_ver_2	1.96121	1.B.92.1.8
	roa_locus_47673_iso_1_len_1473_ver_2	7.92808	1.B.93.1.5
	roa_locus_62382_iso_1_len_311_ver_2	1.61838	1.B.93.2.2
	roa_locus_3411_iso_7_len_1288_ver_2	0.000401126	1.B.93.2.8
	roa_locus_8483_iso_7_len_1409_ver_2	0.00637281	1.B.93.2.8
	roa_locus_26384_iso_1_len_299_ver_2	3.61603	1.B.93.2.8
	roa_locus_33272_iso_1_len_486_ver_2	3.60726	1.B.93.3.1
	roa_locus_41002_iso_1_len_298_ver_2	2.78518	1.B.93.3.1
	roa_locus_2915_iso_1_len_387_ver_2	3.6335	1.B.94.1.7
	roa_locus_44501_iso_1_len_334_ver_2	1.74316	1.B.95.3.1
	roa_locus_43548_iso_1_len_303_ver_2	1.02553	1.B.95.4.1
	roa_locus_20730_iso_1_len_277_ver_2	2.83922	1.C.1.3.6
	roa_locus_16113_iso_5_len_2443_ver_2	3.82825	1.C.100.1.2
	roa_locus_37352_iso_4_len_1603_ver_2	5.18603	1.C.104.2.4
	roa_locus_9255_iso_2_len_2158_ver_2	1.52591	1.C.105.1.1
	roa_locus_34390_iso_3_len_1079_ver_2	0.167928	1.C.105.2.1
	roa_locus_18339_iso_5_len_1616_ver_2	8.6521	1.C.105.2.10
	roa_locus_40454_iso_3_len_1071_ver_2	1.71866	1.C.105.2.10
	roa_locus_24387_iso_1_len_417_ver_2	0.502021	1.C.105.2.11
	roa_locus_20_iso_4_len_2334_ver_2	0.788482	1.C.105.2.13
	roa_locus_747_iso_2_len_2826_ver_2	0.164517	1.C.105.2.13
	roa_locus_2860_iso_3_len_3236_ver_2	0.256031	1.C.105.2.13
	roa_locus_5182_iso_2_len_2185_ver_2	2.67329	1.C.105.2.13
	roa_locus_56559_iso_1_len_310_ver_2	0.541929	1.C.105.2.13
	roa_locus_4570_iso_3_len_2170_ver_2	0.170263	1.C.105.2.2
	roa_locus_26928_iso_1_len_1081_ver_2	0.94118	1.C.105.2.2
	roa_locus_13665_iso_5_len_1532_ver_2	1.89725	1.C.106.1.1
	roa_locus_6480_iso_5_len_2663_ver_2	0.72527	1.C.106.2.1
	roa_locus_34365_iso_3_len_1402_ver_2	1.1999	1.C.106.2.2
	roa_locus_17337_iso_1_len_376_ver_2	3.0803	1.C.106.3.2
	roa_locus_15509_iso_3_len_1265_ver_2	3.65629	1.C.106.3.3
	roa_locus_12372_iso_3_len_1823_ver_2	4.28488	1.C.107.1.1
	roa_locus_9226_iso_2_len_695_ver_2	4.18997	1.C.107.1.4-1
	roa_locus_33275_iso_1_len_2800_ver_2	5.18965	1.C.107.1.4-1
	roa_locus_6264_iso_5_len_935_ver_2	3.25927	1.C.107.1.4-2
	roa_locus_7786_iso_1_len_891_ver_2	0.364663	1.C.107.1.5
	roa_locus_41181_iso_1_len_1347_ver_2	6.291	1.C.107.1.5
	roa_locus_17743_iso_3_len_1132_ver_2	1.83819	1.C.108.2.1
	roa_locus_15147_iso_1_len_303_ver_2	2.39245	1.C.11.1.8
	roa_locus_17733_iso_5_len_1897_ver_2	0.332205	1.C.11.1.8
	roa_locus_72968_iso_1_len_604_ver_2	4.68013	1.C.112.1.3
	roa_locus_32900_iso_4_len_766_ver_2	1.16273	1.C.112.1.8
	roa_locus_4505_iso_10_len_7752_ver_2	6.32681e-26	1.C.113.1.9
	roa_locus_12400_iso_1_len_776_ver_2	1.80982	1.C.12.1.2
	roa_locus_13334_iso_2_len_563_ver_2	0.0849904	1.C.12.1.3
	roa_locus_4215_iso_2_len_897_ver_2	0.583161	1.C.12.3.1
	roa_locus_12889_iso_1_len_3054_ver_2	0.8544	1.C.12.3.1
	roa_locus_9095_iso_3_len_1022_ver_2	0.417155	1.C.121.1.2
	roa_locus_10934_iso_3_len_1457_ver_2	1.93768e-06	1.C.121.1.2
	roa_locus_30867_iso_1_len_729_ver_2	0.0243174	1.C.121.1.2
	roa_locus_66612_iso_2_len_1197_ver_2	5.7081e-67	1.C.121.1.2
	roa_locus_40577_iso_2_len_1603_ver_2	7.29382	1.C.123.1.3
	roa_locus_20939_iso_1_len_322_ver_2	3.29718	1.C.123.1.5
	roa_locus_5009_iso_1_len_828_ver_2	3.66413	1.C.123.1.7
	roa_locus_15006_iso_1_len_1243_ver_2	0.370799	1.C.125.1.3-1
	roa_locus_9419_iso_2_len_1797_ver_2	1.46321	1.C.126.1.3
	roa_locus_8636_iso_3_len_1232_ver_2	0.443403	1.C.127.1.6
	roa_locus_69988_iso_1_len_384_ver_2	2.3127	1.C.127.1.6
	roa_locus_21553_iso_3_len_417_ver_2	8.77296	1.C.127.1.8
	roa_locus_89_iso_5_len_2100_ver_2	2.10644	1.C.13.1.3
	roa_locus_3234_iso_2_len_968_ver_2	1.61551	1.C.14.1.2
	roa_locus_11111_iso_1_len_401_ver_2	5.16043	1.C.14.1.4
	roa_locus_9357_iso_2_len_2363_ver_2	0.168005	1.C.15.1.1
	roa_locus_2646_iso_4_len_1793_ver_2	3.8355	1.C.19.1.4
	roa_locus_25164_iso_2_len_545_ver_2	4.53702	1.C.2.1.2
	roa_locus_26060_iso_2_len_1393_ver_2	1.49483	1.C.2.1.2
	roa_locus_60911_iso_1_len_319_ver_2	1.49511	1.C.2.1.2
	roa_locus_34196_iso_5_len_1339_ver_2	2.57273	1.C.2.1.4
	roa_locus_39905_iso_1_len_827_ver_2	1.04297	1.C.2.1.6
	roa_locus_11814_iso_2_len_4567_ver_2	0.411889	1.C.2.1.8
	roa_locus_19633_iso_3_len_1703_ver_2	1.29836	1.C.2.3.1
	roa_locus_40474_iso_1_len_1676_ver_2	0.080095	1.C.2.3.3
	roa_locus_19299_iso_1_len_760_ver_2	9.78817	1.C.24.1.13
	roa_locus_38_iso_2_len_1101_ver_2	1.9291	1.C.3.1.1
	roa_locus_27287_iso_3_len_773_ver_2	1.29765	1.C.3.3.2
	roa_locus_7009_iso_1_len_389_ver_2	0.663071	1.C.3.4.2-1
	roa_locus_12240_iso_5_len_1894_ver_2	2.11972	1.C.3.4.5
	roa_locus_28710_iso_2_len_514_ver_2	2.87522	1.C.30.1.3-1
	roa_locus_1423_iso_1_len_929_ver_2	3.18063	1.C.30.1.4
[truncated: 5,267 more rows]
